# Supplementary material for: Single‐cell transcriptomics reveal the intratumoral landscape of infiltrated T‐cell subpopulations in oral squamous cell carcinoma
Source: Mol Oncol. 2021 Mar 9;15(4):866–86. doi: 10.1002/1878-0261.12910 (PMC8024729; doi:10.1002/1878-0261.12910)
Supplement: Supplementary file 11 — Table S1. (A‐B) List of The Cancer Genome Atlas (TCGA) cohorts of patients with head and neck squamous cell carcinoma (HNSCC) related to Figure 4C and Figure 4F. [file MOL2-15-866-s011.csv]

	time(months)	status	riskScore	ANKRD28	KLRD1	RGS13	KLRC4	RASGEF1B	GABARAPL1	CEBPD	ZBTB1	SDCBP
TCGA-BB-4228-01A	18.36	0		6.990663299	0.08163877	0.033401763	0.116034394	3.479190002	7.614934588	81.17346386	11.61573908	24.41081455
TCGA-UF-A7JH-01A	29.43	0	low	1.674940709	0.140061656	0.034296149	0.0198569	1.357833745	8.370222856	102.127648	6.026304219	32.07940822
TCGA-CV-6945-01A	12.02	1	high	1.338548865	0.017789965	0.009956877	0	1.135404113	7.689355811	47.58853329	2.843796029	29.62923417
TCGA-IQ-A6SH-01A	15.47	0	high	0.863191307	0.088513905	0.003467828	0	0.778267311	13.85415888	32.96953799	3.852940981	19.29327771
TCGA-CN-5358-01A	8.57	1	low	3.335460361	0.302769552	0.099858755	0.11563312	2.404434717	9.711653886	12.97740206	7.816562522	29.03037482
TCGA-CV-A6JN-01A	29.76	0	high	0.563897781	0.049781968	0.013298012	0	0.792480825	2.327647592	32.03182896	1.789077223	20.8202364
TCGA-CR-7397-01A	24.77	0	low	3.328908783	0.154923242	0.033971844	0.064908139	3.064076283	10.90285174	11.43730287	5.145594881	28.80519427
TCGA-BA-5556-01A	23.82	0	low	3.608029014	0.694698424	0.014224983	0.135894474	0.995121441	4.471169881	18.91021316	4.736628522	20.69333248
TCGA-CV-5430-01A	139.32	0	low	5.983963864	0.274075279	0.020756087	0.05287669	5.5520524	25.85134363	49.51399427	6.455249913	38.21945489
TCGA-CR-6481-01A	10.22	0	low	4.744587545	0.885315113	0.992989965	0.2029981	2.357157423	8.192267718	19.73628485	6.770416247	39.26578838
TCGA-CV-6942-01A	140.67	0	low	3.910178687	0.632759908	0.128993555	0.169973043	1.713220352	7.369866403	12.72534635	6.627597378	33.54157241
TCGA-CN-A498-01A	25.39	1	low	2.468668243	0.117589786	0.047549034	0.181698665	3.437854109	7.195907489	26.63745812	5.864020899	23.63248845
TCGA-D6-A6EM-01A	7.62	0	high	1.577490487	0.254902899	0.015936181	0.025373656	0.447059657	9.927582713	43.95549063	1.773274202	20.48112884
TCGA-F7-A50I-01A	3.02	0	high	3.418030723	0.230709311	0.027482865	0.058344447	1.589191604	19.64048863	35.31406147	6.372996084	39.07130286
TCGA-CN-4734-01A	55.52	0	low	2.419880663	0.365147601	0.039543276	0.184685523	0.735544075	2.934850446	21.75824876	6.797830679	26.14696241
TCGA-TN-A7HI-01A	13.53	0	low	2.42639368	0.210723111	0.064254912	0.037202526	1.814066037	6.562339873	60.2850026	1.552112207	27.69026534
TCGA-CN-6989-01A	32.19	1	low	4.91945215	0.557122087	0.060714176	0	2.542387427	18.09100496	10.04726275	6.864914022	33.40036721
TCGA-CV-7428-01A	54.89	1	low	2.670912087	0.181856684	0.044299547	0.088167411	1.808691466	7.144020199	61.36500403	5.606065518	34.48692835
TCGA-D6-6516-01A	25.39	0	low	2.05078458	0.177554914	0.040919456	0.032576067	0.981935735	2.82493339	35.97793277	4.831376665	9.732935223
TCGA-H7-7774-01A	13.37	0	low	2.671396805	0.093172178	0.014039737	0.029805506	1.538531859	4.938698021	10.1942222	3.937762699	16.60362587
TCGA-F7-A624-01A	12.42	0	high	2.590247989	1.443842081	0.034214118	0.108951733	0.714239135	6.116869172	27.85122433	4.436849466	60.91947876
TCGA-UF-A718-01A	64.75	0	low	2.030419715	0.101945562	0.024962865	0.01766488	2.589166724	12.54037885	50.28067259	6.163347917	32.48877588
TCGA-CV-A461-01A	67.81	1	low	2.608525614	0.600544837	0.178111827	0.147046883	1.664530698	12.12527556	59.02129695	5.64305981	24.06251691
TCGA-CV-5978-01A	7.06	1	high	4.000545846	0.349250101	0.046226489	0	3.4095257	28.85415127	10.77346953	7.302356369	47.25877829
TCGA-CQ-A4CI-01A	31.21	0	high	3.288773096	0.018158494	0.01000434	0	0.750430681	25.46574135	23.76939158	5.267921591	35.39468062
TCGA-BA-A4IG-01A	28.09	0	low	6.087741525	0.100622308	0.441874695	0.041385576	1.681042678	12.69765378	43.56914956	6.258128906	40.39368195
TCGA-TN-A7HL-01A	20.34	0	low	3.658471758	1.101252145	0.053252832	0.219454887	2.743661102	15.39348158	90.6483886	2.409234233	22.73223271
TCGA-D6-A4Z9-01A	17.71	0	high	3.940745563	0.090482787	0.026587243	0.042332323	0.927279457	6.214646101	31.1355402	5.011488383	27.96126131
TCGA-CV-A468-01A	15.24	1	low	3.073085211	0.360254404	0.158256902	0.291173791	1.629719974	12.64285613	45.9066117	5.228231276	25.24639059
TCGA-CV-6933-01A	90.05	1	low	2.304710833	0.024747967	0.010693945	0	2.599771348	16.16834747	39.10343591	4.390534732	21.20267391
TCGA-D6-6826-01A	11.43	1	high	5.281107283	0.140167246	0.034007123	0.036097525	3.144495517	7.027444271	21.90778353	6.418021067	46.60879497
TCGA-CV-7429-01A	3.52	1	high	4.04897628	0.160994032	0.032624895	0.017315166	0.623345968	9.32845022	12.02187668	5.108613025	42.22262227
TCGA-F7-A623-01A	20.24	0	low	4.199049578	0.216477527	0.019275525	0.102301914	0.715139092	2.663755558	62.27396497	9.969702007	21.37780268
TCGA-QK-A8Z8-01A	5.62	1	low	3.402499997	0.134728482	0.006598049	0.021010883	1.164603212	21.72080988	40.12991774	6.946119074	14.01506789
TCGA-CQ-6224-01A	56.54	0	high	3.10896239	0.091317233	0.019319353	0.01367127	1.088493482	13.30238643	8.371110584	5.843322751	33.68565975
TCGA-CV-6951-01A	30.06	1	high	2.701416212	0.026696971	0.015085718	0	0.955291625	17.35445647	32.17189792	6.856632189	26.38317299
TCGA-T2-A6X0-01A	7.1	0	low	4.612550491	0.390695264	0.048471513	0.113733865	1.14352825	14.38553262	117.9828836	6.315288069	34.60391784
TCGA-CR-6484-01A	11.63	0	high	3.554211723	0.302167786	0.076806446	0.156533189	1.51129067	7.90940827	49.49445756	4.860106629	46.57787877
TCGA-UF-A719-01A	54.63	0	high	3.559954066	0.074029524	0.013767504	0.035073087	1.122338776	17.66208031	43.99981536	5.714164653	24.23478357
TCGA-CQ-5331-01A	45.96	0	low	3.489681139	0.43646262	0.02032767	0.094155067	1.451557288	3.766375518	24.01181175	6.095350973	17.39188735
TCGA-CV-A6JZ-01A	23.46	0	low	2.478800195	1.327367546	0.02114623	0.344173215	1.000453818	13.119585	53.88996516	4.225284289	22.18553937
TCGA-CR-6488-01A	12.45	0	low	2.653141511	0.071540873	0.08838542	0.045641399	2.72254566	11.07736631	22.61344804	8.109534014	33.62494888
TCGA-CV-6937-01A	20.5	1	high	1.8788228	0.023962757	0.008801448	0	0.694011989	21.5745186	32.69555339	3.621440233	31.79356812
TCGA-P3-A6T0-01A	18.99	0	high	3.211897764	0.047381827	0.002400442	0	0.799342644	8.834810215	17.28593961	4.279070085	40.948381
TCGA-CV-A6JM-01A	6.37	1	high	0.761294604	0.035512619	0	0	0.569642049	4.229968633	27.45521675	1.34121428	15.85531523
TCGA-T2-A6WX-01A	6.87	1	high	2.351286277	0.456390831	0.08793756	0.09334304	0.75118923	10.37310516	29.97263026	4.116157751	35.83733923
TCGA-CR-7368-01A	40.9	0	low	3.496653512	0.231894924	0.066585776	0.141357545	1.698983061	9.806601822	21.36114996	7.286054296	27.69022115
TCGA-DQ-5625-01A	37.22	1	low	2.551351764	0.797600649	0.00526663	0	1.820862578	7.85582092	18.54038472	6.95862669	28.29876119
TCGA-CR-6478-01A	6.01	1	low	4.006803877	0.45802369	0.023649046	0.02738481	2.58851655	5.316714588	13.85064085	4.934008742	35.85650539
TCGA-P3-A5Q6-01A	15.77	1	low	1.434739333	0.025387322	0.02797406	0	1.606283038	20.37900386	21.3853997	4.401264471	9.517119751
TCGA-CV-7421-01A	0.07	1	high	2.039025928	0.209562012	0.040334407	0	1.5249848	17.46637312	41.22079003	3.180519046	41.90678835
TCGA-CQ-A4C7-01A	11.6	1	low	4.510226873	0.107719116	0.01778198	0.045300072	1.583345391	11.31071634	34.39186495	7.236821631	26.95008257
TCGA-CR-7393-01A	32.62	0	low	3.672512505	0.38938706	0.220803873	0.127841773	3.650187004	7.815618993	25.57997657	6.413867486	25.35617685
TCGA-CN-6992-01A	35.02	0	high	2.496128167	0.108582947	0.002170459	0	1.101911139	19.56975485	16.61551805	4.292510171	19.23232375
TCGA-CR-7404-01A	48.36	0	low	5.587039926	0.365480817	0.094833031	0.179559908	1.419378322	9.596783162	16.74228636	6.261469332	22.43467096
TCGA-CQ-6218-01A	41.16	0	low	1.774124851	0.069656125	0.020214901	0.016093126	2.05838749	5.91558274	10.19076166	4.147475553	23.13277443
TCGA-CR-7370-01A	3.45	0	high	3.644246573	0.261200707	0.037017967	0.06286951	1.086744391	16.68130748	57.51564319	11.93887001	45.007885
TCGA-CR-7364-01A	47.14	0	high	4.25409396	0.029221627	0.075956725	0	1.854893014	6.816975818	14.1360144	6.890423079	27.79327917
TCGA-BA-A6DG-01A	2.27	1	high	3.508545162	0.127966268	0.024860363	0	0.874590873	22.31152079	24.01736764	6.553410803	41.14574948
TCGA-UF-A7JK-01A	13.93	1	high	1.501391321	0.007773681	0.003807	0.024246084	0.72507338	7.483174765	8.427351146	7.610186382	22.03445379
TCGA-CR-7382-01A	26.15	0	low	5.398205285	0.491445478	0.066611931	0.106059803	2.81383152	7.983408635	14.37546513	7.598844633	41.22547667
TCGA-CV-6950-01A	15.08	1	high	5.170545218	0.070037405	0.02832058	0.024049147	1.595260064	7.901345382	16.88723794	7.288011285	28.9073713
TCGA-CV-6943-01A	19.78	1	low	2.651685416	0.583507459	0.035311391	0.187409829	2.787944315	7.979457365	20.17658695	5.043215174	25.31319224
TCGA-D6-8569-01A	25.3	0	high	3.839560392	0.062487935	0.023540133	0	0.793876949	6.933874702	14.85185695	3.879603766	30.42441409
TCGA-BA-4078-01A	9.07	1	low	1.824205503	0.056911727	0.041807011	0.084719475	3.542080927	11.73490029	32.32493092	7.68695051	18.73497008
TCGA-MT-A67F-01A	12.61	0	low	2.908510226	0.749224673	0.097534973	0.532442067	1.599439066	10.64428053	26.75166913	5.787775278	36.04361445
TCGA-BB-8596-01A	70.99	0	high	4.052955564	0.395651881	0.07815623	0.031110171	2.485850836	16.18688256	20.45729451	7.437115243	41.16426513
TCGA-BA-A6D8-01A	27.92	0	high	0.89413252	0.084258205	0.004343549	0.027663267	0.353035981	14.41861482	22.01782689	0.925250675	14.26875723
TCGA-CV-5976-01A	48.55	0	low	2.230927008	0.023549898	0.00741412	0	2.422418586	12.58877513	31.57440812	5.824145046	27.60009156
TCGA-CR-6492-01A	15.74	0	high	2.421697106	0.087841109	0.041789269	0.031311555	1.201767291	9.385879919	34.33402547	5.495435673	26.01762144
TCGA-CV-5440-01A	107.42	0	high	2.393057844	0.031017352	0.003797527	0	1.073386715	38.77054206	34.63759499	4.90046464	20.63326102
TCGA-BA-A4IF-01A	29.4	0	low	3.60791901	0.054002236	0.050642191	0.193518516	0.763834987	6.244753143	13.0374733	7.691411656	15.66941049
TCGA-CV-5441-01A	94.81	0	low	3.136343394	0.094723841	0.006706849	0.021357349	2.534405363	4.700655197	70.96817468	6.195935396	31.52698666
TCGA-C9-A47Z-01A	6.27	1	high	2.144706127	0.041216692	0.016820851	0.021425786	1.561021519	6.02753597	26.34840405	5.521793591	25.25153041
TCGA-BB-A5HY-01A	10.55	1	high	4.298298992	0.02118748	0.006553345	0.020868529	0.139123526	31.76199298	32.37295227	6.737418197	32.62513662
TCGA-CQ-5323-01A	48.16	0	low	5.141437162	0.064017026	0.055055439	0.029219835	1.163227734	9.809669414	37.28064621	5.040877909	13.14929286
TCGA-CV-7101-01A	5.26	1	low	3.854614811	0.196254848	0.075343885	0.018455824	1.262026834	14.42508302	45.71527985	6.003959429	25.69917508
TCGA-BB-A6UO-01A	8.8	1	high	1.722012999	0.055315189	0	0	0.635888463	7.610227481	65.74951864	2.997635134	23.35739675
TCGA-CR-7388-01A	27.04	1	low	3.874321579	0.115977118	0.115070044	0.056373852	2.402599874	14.58249163	17.78882329	6.822644614	32.64934456
TCGA-QK-A6VC-01A	19.71	0	low	3.20893763	0.191303695	0.019119801	0.024354104	4.258488974	13.39225363	69.58061328	5.136074388	32.5518743
TCGA-UF-A7JS-01A	22.34	1	low	0.648373487	0.055715937	0.027285727	0.043444452	0.719936628	12.25152676	94.20025754	0.497107156	17.99462279
TCGA-CQ-6222-01A	66.23	0	high	2.626686374	0.257309489	0.033853969	0.017967478	1.38264025	21.35135361	21.35135361	2.941524162	28.58983824
TCGA-D6-6825-01A	16.13	0	low	2.7744077	0.243813753	0.080216512	0.140933601	2.803571993	6.210986224	7.672728075	8.937599224	22.50078092
TCGA-CQ-5326-01A	2.92	1	high	2.741209426	0.049618192	0.011950565	0.015222193	1.396092579	9.209091616	7.929798183	4.676005355	31.77688591
TCGA-BB-4225-01A	4.8	0	low	4.866980406	0.420999681	0.064811552	0.035893298	4.720823327	15.89385291	218.0554951	6.315365705	17.13750993
TCGA-CQ-A4CG-01A	14.13	1	high	2.722797158	0.01978208	0.014531796	0.018510071	1.267499154	15.3480019	46.76648498	6.099809457	65.5788807
TCGA-CV-6948-01A	42.35	1	high	3.008975715	0.343906868	0.01720047	0.027386663	0.859419558	15.91070597	18.10235771	4.825868998	45.1901429
TCGA-CN-6017-01A	28.02	1	low	3.454650765	0.81691665	0.077828933	0.39132493	1.416223558	17.05950675	26.83540357	5.391587931	31.955145
TCGA-F7-A50J-01A	31.11	0	low	1.490449522	0.045423377	0.047107395	0.025001532	1.82868349	5.639295648	24.47911715	4.792883145	17.92277055
TCGA-CV-7103-01A	52.27	1	high	2.685301161	0.044643289	0.063160144	0	1.261284368	36.60476537	17.76414964	4.640881463	20.54964714
TCGA-CV-7100-01A	9	1	high	3.18996939	0.237799514	0.03005352	0.023925672	0.492185252	4.563444245	10.65549244	6.006009396	19.85720608
TCGA-CR-6491-01A	22.77	0	high	1.599712699	0.046519705	0.011158561	0.01776671	1.392571614	6.009113373	15.49129817	4.788335044	20.8699342
TCGA-CV-7416-01A	25.07	1	high	3.951153396	0.018319895	0.01468111	0.015583551	1.191770593	15.14888178	33.63664345	6.43845769	56.002252
TCGA-CV-7413-01A	9.66	1	high	1.434352268	0.047470558	0.00507223	0.016152054	1.261398536	6.58795101	16.86977519	5.169207742	23.55701753
TCGA-HD-7754-01A	25.72	0	low	6.209483323	0.147506182	0.039204597	0.013871495	1.716102103	35.01381267	33.70830619	8.290207253	28.15806078
TCGA-HD-7832-01A	27.46	0	high	1.74115761	0.091096302	0.002525237	0.080413879	0.882255129	4.586661231	28.27954533	3.788082759	28.26738023
TCGA-CV-5443-01A	91.46	0	low	7.879948516	0.284452198	0.039333057	0.062626263	3.086580084	10.89729155	35.67281629	6.421770223	21.67939544
TCGA-IQ-7632-01A	14.49	0	high	3.34461799	0.023906742	0	0	0.576230533	5.028408688	23.83381642	3.517810183	20.31474934
TCGA-MT-A67D-01A	1.84	0	low	2.38707192	0.057861947	0.089821964	0	2.850569457	13.36920975	19.57632776	4.549630904	30.82320835
TCGA-T3-A92M-01A	13.7	0	high	3.343611144	0.300289925	0.017647293	0.022478477	1.6976602	16.10082791	28.47800083	6.002812768	33.80324444
TCGA-CV-7090-01A	172.54	0	high	1.903878067	0.116700744	0.018704217	0	3.365718325	3.863649888	25.94140916	7.891750375	45.29481949
TCGA-T2-A6WZ-01A	15.9	1	low	1.355079245	0.03287325	0.006899569	0	1.393592094	4.59069047	55.78285291	1.732730801	6.483160124
TCGA-CV-A6K1-01A	22.5	0	low	1.012552621	0.138383236	0.016396047	0	0.352056115	5.490280015	94.29579006	2.235289827	18.41462713
TCGA-P3-A6T7-01A	16	1	low	1.934726184	0.113622736	0.011714607	0	0.898851058	8.503389094	42.80850467	4.311154431	16.22458788
TCGA-HD-A4C1-01A	0.36	0	high	5.017400324	0.02051157	0.019032853	0.020202794	0.804263606	3.319962803	28.64010402	7.735226467	26.25606346
TCGA-CV-A6JE-01A	35.32	0	low	1.265310056	0.141806023	0.039856289	0	0.9999656	4.149298127	92.95738703	2.961371065	20.69723048
TCGA-CQ-7063-01A	70.07	0	low	2.98110048	0.442937177	0.043515729	0.151169303	1.962801432	4.289419735	23.15153023	5.224683534	24.65233438
TCGA-CV-7568-01A	30.45	1	low	6.264544566	0.094045217	0.048890957	0.054152621	1.870844116	9.219463821	24.87458868	9.170581824	26.4695302
TCGA-D6-6517-01A	9.59	0	high	1.749844754	0.021253403	0.011151872	0.014204847	0.9875751	7.646317049	10.36582103	3.920892783	37.75141827
TCGA-DQ-7588-01A	14.03	1	high	2.51790177	0.000966119	0.002838821	0	0.32371687	2.979339086	7.596559666	2.832625277	41.56076017
TCGA-CV-7427-01A	156.37	1	high	3.442919725	0.432806944	0.014451698	0.076700188	2.007353491	4.675107346	19.45395677	5.111864999	34.82060112
TCGA-CN-A6V6-01A	20.86	0	low	5.620811668	0.629617068	0.11144889	0.59622999	2.336248123	18.35905581	81.44409367	7.437034414	27.46551292
TCGA-P3-A5QE-01A	51.22	0	low	7.695843691	0.570420524	0.053359303	0.879574619	8.454958622	11.98451241	77.49668074	13.44971349	26.33791123
TCGA-UF-A7JO-01A	20.73	1	high	2.821384528	0.511502718	0.034094228	0.126664945	1.514809345	16.31352558	37.84445485	5.093416623	40.79235359
TCGA-CQ-6228-01A	14.98	1	high	2.105420726	0.04629564	0.024733453	0	0.9856429	33.62673097	35.37298999	7.919614975	31.79501885
TCGA-CV-7099-01A	7.98	1	low	2.876629688	0.257588019	0.050066681	0.037513593	1.870320546	7.125241439	28.96891597	4.464138823	25.14348937
TCGA-CN-5361-01A	69.65	1	high	2.941719567	0.402336352	0.009663886	0	1.58460452	15.1806683	8.068151389	6.963036997	24.94181871
TCGA-CN-6022-01A	9.23	1	high	2.885657672	0.114233104	0.048724808	0	1.60249594	12.81554813	48.87981705	6.661519165	31.73077547
TCGA-CN-6994-01A	38.86	0	high	2.517406316	0.060024063	0.035274651	0.089863121	1.728795289	19.86027767	12.33637466	9.357042174	34.33949542
TCGA-CN-5369-01A	12.48	1	high	3.986322961	0.457797471	0.018463269	0.16798455	0.982309653	8.159214319	22.48702268	5.379035079	35.67882143
TCGA-CR-6467-01A	58.38	0	low	11.10576107	0.302986392	0.224595354	0.128865473	1.865481135	24.19189068	132.4621689	8.971920123	28.12266444
TCGA-CV-7263-01A	18.4	1	low	2.659592918	0.110713045	0.034503269	0	2.973284547	9.331441732	27.92798248	7.650966199	21.33693448
TCGA-CN-6024-01A	11.07	1	high	2.093672604	0.011687781	0.009366298	0	2.753471772	53.73417373	50.62853999	5.239980361	71.55759679
TCGA-BA-A6DL-01A	20.47	0	high	2.224810452	0.032197216	0.023651881	0.018829313	1.479446018	8.078494148	13.3947479	6.27793459	27.73288246
TCGA-F7-7848-01A	37.16	0	low	3.526383455	0.092429357	0.020891707	0.114047538	3.052129359	22.87761241	71.35066389	9.422576098	38.07774717
TCGA-CV-7415-01A	22.83	1	low	0.982597456	0.180344418	0.021102996	0	1.634147002	7.773402271	38.29753247	3.562066517	26.51182662
TCGA-BA-A6DD-01A	5.68	1	low	2.06333733	0.291452878	0.037681516	0.021816972	1.267462158	8.257931977	23.80183517	2.949565355	21.53400846
TCGA-CV-5444-01A	80.06	0	low	2.881929055	0.201228542	0.035406292	0.02254962	2.055236831	14.20659198	9.474567779	7.125347117	28.34923363
TCGA-CV-6954-01A	65.77	1	high	2.115435812	0.055547746	0.011334733	0	1.182521988	11.69862061	17.53910453	6.73008255	26.53950718
TCGA-CV-7248-01A	17.12	1	high	3.609753701	0.14405201	0.024753155	0	1.273197836	24.56107535	13.54385789	6.13593032	21.28311669
TCGA-MZ-A7D7-01A	17.97	0	low	1.325845645	0.018535224	0.03501222	0	3.631493228	4.009498957	22.07920542	6.267509831	39.26001631
TCGA-CN-A641-01A	12.06	0	low	2.369485332	0.016470061	0.028467781	0	1.224247828	5.055138759	39.8776015	8.662127806	10.79515012
TCGA-CV-7432-01A	84.43	1	high	2.556487945	0.013404382	0.01050323	0	0.543108685	5.359310367	24.5929079	2.899747855	32.08183238
TCGA-BA-5557-01A	20.47	0	low	4.736232801	0.099063079	0.031837373	0.02896663	3.731177844	9.141183674	16.66678458	4.441385476	30.91384494
TCGA-CN-4735-01A	57.06	0	low	3.717027468	0.202042805	0.02142136	0.038979636	4.287759981	15.16671314	16.60258678	7.994034986	36.83526671
TCGA-UP-A6WW-01A	17.02	0	low	4.25816318	0.055966628	0.017710106	0	3.287093685	9.282365092	61.97768712	4.708605879	13.86248174
TCGA-CN-A642-01A	2.69	1	high	3.353461479	0.17390753	0.016699532	0.06381376	0.467967576	9.707156811	78.53868297	7.159510131	41.05089251
TCGA-F7-8489-01A	21.62	0	low	2.91135667	0.299396238	0.024898264	0.158572493	4.017169826	15.27899915	37.72576488	5.252582516	26.96562084
TCGA-CV-A45Y-01A	88.8	1	low	3.067100791	0.276699865	0.153182993	0.025015243	3.556929327	14.90592583	26.58610388	6.451262151	23.80463726
TCGA-CV-7424-01A	14.88	1	high	4.334826953	0.306258049	0.018303076	0.038856315	0.695713077	25.99678649	32.22906581	5.208754182	44.41415922
TCGA-IQ-A61G-01A	11.83	0	high	3.049087704	0.008503585	0	0	1.026805444	15.39365249	42.58803259	3.116524314	27.01754871
TCGA-CQ-7065-01A	53.48	0	high	1.157762973	0	0	0	0.725944738	13.27187818	24.25051094	4.700985942	32.70806627
TCGA-BB-A5HU-01A	25.69	0	high	2.479789854	0.011751926	0.028776314	0	2.022963667	7.124696986	18.56238191	8.510813523	41.11942587
TCGA-DQ-7592-01A	37.55	0	high	2.922520956	0.109048279	0.018972523	0.013425837	0.557491879	20.55641464	51.14226611	6.445087696	31.09486122
TCGA-CN-4737-01A	20.53	0	high	3.043637983	0.034586103	0.063516855	0	1.475561262	13.5393366	9.439804706	6.701001751	26.50715955
TCGA-HD-7753-01A	28.45	0	high	2.194011415	0.053209335	0.023886656	0.013829977	1.343483496	6.531668732	16.52910866	7.177137725	22.49886621
TCGA-QK-A8ZA-01A	12.19	1	high	3.093203292	0.024840278	0.014598014	0	0.482569396	19.19306995	15.06570385	8.653768858	21.69291907
TCGA-CV-6952-01A	6.08	1	low	1.414730474	0.128917037	0.021191983	0.101225902	1.441264029	5.183925583	20.76153469	4.252905762	21.67967297
TCGA-CV-A463-01A	0.76	1	low	3.200626692	0.17077694	0.013939079	0.066581583	1.014576502	8.127809045	25.78614832	3.567023551	18.20820958
TCGA-CN-4742-01A	13.04	1	high	2.926666638	0.02384765	0.023357786	0	1.209926635	7.02237155	7.578024107	4.103569564	23.65064547
TCGA-CR-7365-01A	39.13	0	high	2.838389676	0.041588097	0.058750701	0	0.98781534	7.651140353	9.279477436	4.758301036	26.67606997
TCGA-CV-7102-01A	1.84	1	high	3.702586598	0.059814951	0.015283374	0	1.203579954	8.396568469	14.35989163	4.066671708	28.51986853
TCGA-CQ-A4CE-01A	29.47	0	low	1.882211561	0.082297294	0.01656304	0.23207134	1.697837939	3.707069349	36.18726234	5.466872834	28.15376207
TCGA-CQ-5330-01A	62.32	0	high	3.127171493	0.256096635	0.016270447	0.129529376	1.729525576	13.08398864	15.25413583	5.72783168	34.5301786
TCGA-CR-7389-01A	12.88	0	high	2.950079513	0.041582638	0.074977416	0	1.664152541	6.899551977	15.20932801	4.517469584	36.33461206
TCGA-CN-A49C-01A	21.19	0	low	3.279234751	0.047999361	0.024682029	0.044912951	1.308891712	10.18669914	48.76890714	5.000742105	17.55383864
TCGA-CV-5973-01A	86.76	0	low	0.723682847	0.008311334	0	0	1.032688532	10.4586096	41.1199721	2.436852349	13.04388531
TCGA-CV-7406-01A	57.42	1	high	5.273073755	0.053532713	0.033522787	0	1.589131936	46.68023386	46.02385833	3.237993013	28.54270789
TCGA-QK-A8ZB-01A	17.81	0	low	3.289320983	0.051936166	0.034165964	0.029012904	3.62523147	20.62610869	34.06818307	5.794260861	34.33456803
TCGA-CQ-5324-01A	52.33	0	high	3.92129137	0.130090303	0.03027756	0	1.269478964	6.193957265	20.01863012	4.518992516	29.29941318
TCGA-CQ-A4CH-01A	12.45	1	high	2.84296284	0.009674408	0.022109925	0	0.806567671	5.672884041	13.52003497	9.571861307	63.36026918
TCGA-CQ-A4C9-01A	23.23	0	high	2.649529727	0.107056758	0.040853635	0.026018933	0.840039845	11.19864821	53.72802201	3.48559145	49.64105335
TCGA-BA-6873-01A	4.01	0	high	4.706454617	0.170295233	0	0	0.98642184	5.615058411	42.97448963	8.340021503	26.87804577
TCGA-CV-7440-01A	22.17	1	high	8.595712006	0.039980512	0.008391269	0	0.26975718	3.580226286	9.713621065	5.876748584	45.77640876
TCGA-HL-7533-01A	34.72	0	low	5.468936927	0.417296228	0.055291627	0.082857004	1.232991133	5.549198808	17.07955622	7.3585583	18.75220655
TCGA-IQ-A61E-01A	37.68	0	high	3.049177768	0.144618691	0.033198755	0.042287361	0.803459851	6.626727462	33.64844889	6.733199584	29.33904688
TCGA-D6-6823-01A	23.03	0	high	2.305239414	0.029173511	0.003987104	0	1.010888715	3.560259582	19.62546762	7.185709982	27.94037007
TCGA-HD-8635-01A	22.83	0	high	2.508967327	0.068764122	0.033675806	0.134046907	1.123440742	11.80734758	25.951555	5.804893304	34.83693382
TCGA-CV-6955-01A	10.97	1	low	2.902947256	0.183918474	0.009057345	0	1.514449023	3.772509144	19.96765631	2.667270148	22.45195247
TCGA-CR-6477-01A	16.89	0	high	2.510296088	0.040759761	0.052072824	0	1.542926312	7.155876553	11.26510317	6.013253031	30.36505223
TCGA-CN-6016-01A	47.4	0	high	2.902467054	0.12525966	0.024743527	0.078793499	1.189406625	20.21151592	8.007416449	4.667429771	23.80229896
TCGA-CQ-5332-01A	10.41	1	high	2.862254638	0.362520307	0.038876675	0	0.782882683	29.27078932	27.06530595	4.441446388	23.67726144
TCGA-CV-5436-01A	19.19	1	high	1.290580368	0.05403299	0.026461539	0.021066088	0.856687568	7.479853181	13.35781473	5.32525816	48.93355018
TCGA-CR-7401-01A	35.38	0	high	1.937205027	0.014700741	0.060474824	0	1.046288927	4.934193405	9.115744815	4.274688065	27.18803649
TCGA-CQ-6221-01A	32.85	0	high	2.171302976	0.690371209	0.005352428	0.034088633	0.165573361	17.62021925	30.75630492	3.192445985	35.09295648
TCGA-CR-6471-01A	39.49	1	low	4.062440741	0.129507127	0.035049793	0.063778779	1.305946422	9.490137113	32.48259351	4.659363933	18.35104879
TCGA-D6-A6ES-01A	12.78	0	low	0.383791373	0.010755609	0	0	1.142984151	4.466736335	34.05614324	1.098411692	8.325241741
TCGA-BA-4075-01A	9.3	1	high	1.55206167	0.040712721	0.038703589	0	0.482321338	7.364938339	8.506368053	6.165646929	50.02850865
TCGA-CV-7091-01A	111.07	0	low	2.185612203	0.071451878	0.02717032	0.110118146	0.728128147	4.661829871	51.50721013	5.134201597	18.44210609
TCGA-CV-6934-01A	2.14	1	high	3.192494309	0.225727173	0.113598946	0.070015251	1.982654085	17.80042649	22.26279236	8.015507062	37.85153701
TCGA-DQ-5624-01A	58.41	0	high	2.570737411	0.017316756	0.033922092	0	1.535452764	19.29729794	60.3718752	6.73633407	38.12991024
TCGA-UF-A71D-01A	48	0	low	5.333654476	0.065372639	0.060027932	0.038230693	2.082662498	23.51159533	50.89948067	3.782255131	28.12068284
TCGA-CV-7433-01A	19.74	1	low	2.112563818	0.332199127	0.014496919	0.092328227	1.469924002	10.1429992	10.03995289	4.491279799	24.23084572
TCGA-CV-7095-01A	18.79	1	high	1.471076675	0.034645907	0.003510438	0.044714673	1.162581505	5.475413517	18.28158801	4.104939044	38.31218341
TCGA-P3-A5QA-01A	71.68	0	high	3.399818943	0.038109289	0.044202401	0.018767801	0.516561369	20.69625412	10.31375951	5.9534746	37.05607565
TCGA-CV-7418-01A	25.92	1	high	3.065550281	0.316213939	0.058072212	0	0.996334123	44.04246008	48.9493809	5.968166497	38.56876978
TCGA-CQ-5325-01A	21.48	1	low	2.68883833	0.424782904	0.066569163	0.105991708	1.766528474	9.778422517	39.94787585	5.236788895	33.58637217
TCGA-C9-A480-01A	12.68	0	high	2.595044962	0.115517566	0.018347785	0.136329304	0.851362594	3.77672497	17.04786952	7.429377527	22.40726968
TCGA-CR-7379-01A	34.03	0	high	3.480451812	0.032407677	0.035369633	0	0.760777423	5.604342305	19.99200755	6.67719545	45.72085598
TCGA-UF-A7J9-01A	44.61	0	low	2.678278302	0.199451008	0.022870713	0.018207424	5.03912129	50.34700251	48.14760114	5.810970128	26.69643508
TCGA-D6-A6EK-01A	28.75	0	low	0.988633389	0.081518023	0.016809164	0	1.065447098	2.290431665	50.31745497	1.408699739	10.28321366
TCGA-BA-A6DB-01A	7.1	0	low	2.158913365	0.399000202	0.123411847	0.049124218	2.222286072	13.81970304	15.18655591	5.006988057	22.94793963
TCGA-CN-A49A-01A	17.28	1	high	2.714746292	0.048741721	0.013640142	0	1.613329218	13.74685243	9.050917081	10.81565886	25.47743428
TCGA-UF-A7JT-01A	32.62	1	low	2.024253972	0.448767312	0.072294244	0.073668612	1.690870058	7.138742764	44.5499772	4.360608741	23.98558591
TCGA-DQ-7591-01A	20.43	0	low	3.573412396	0.197954961	0.070843945	0.047493909	4.125185228	4.015885474	53.38648992	9.008604719	21.72876151
TCGA-WA-A7H4-01A	14.55	0	high	3.848983825	0.070236769	0.070759551	0.037554554	2.453564177	14.76180722	14.0472653	6.68368693	33.9169967
TCGA-F7-A61W-01A	0.46	0	high	1.373917793	0.002459652	0	0	1.779821956	7.972766931	10.80021983	8.119137285	27.7829524
TCGA-CN-4726-01A	4.66	1	high	2.183811227	0.020058821	0.029470177	0	1.219489579	7.210101552	9.49251516	4.152063285	35.79770356
TCGA-BA-5151-01A	23.72	0	high	4.459939869	0.055392163	0.043891144	0.011647278	1.061566192	4.103741375	12.81136405	6.142831283	27.10259179
TCGA-CQ-5333-01A	11.2	1	low	2.614335119	0.211783827	0.008703503	0	1.317146636	8.516109467	37.50336122	3.054214619	23.47192814
TCGA-CR-7399-01A	5.95	0	low	6.771208908	0.506601684	0.025152761	0.043689092	3.780840174	16.54999698	59.4849658	6.990999038	39.88819609
TCGA-CV-7411-01A	89.26	1	low	2.248630985	0.026066298	0.019148145	0.015243879	1.197733365	5.062154271	18.90891929	2.348042152	14.11153143
TCGA-IQ-7630-01A	15.93	0	high	2.456697506	0.067100443	0.006721579	0.014269503	0.614268117	7.148476067	37.47218587	5.840286251	29.22151057
TCGA-MZ-A6I9-01A	16.06	1	low	4.043072905	0.04901918	0.102883409	0.021841521	1.148239953	5.980439331	16.58210669	3.975628104	18.68862554
TCGA-HD-A6HZ-01A	3.65	0	low	3.368520906	0.315408452	0.111557884	0.054653213	1.777530687	13.45323747	34.43340614	8.870517501	23.27554286
TCGA-BA-A6DA-01A	11.53	0	low	0.63065086	0.023165496	0.004862067	0.030965613	1.409672685	5.356459995	73.03960742	3.19978005	17.713977
TCGA-F7-A61S-01A	18.92	0	high	1.494455158	0.21007568	0.018155332	0.028906998	1.059923267	8.026891865	15.94742551	3.61805308	24.3740808
TCGA-CR-6473-01A	36.96	0	low	3.939440215	0.016095732	0.007276201	0.046340797	1.840391644	7.741839134	71.24450693	6.554683343	32.98566624
TCGA-CN-4723-01A	55.81	0	low	4.099734129	0.469568203	0.0592869	0.17163065	1.196510814	14.42251917	20.38078503	5.731450091	27.72743793
TCGA-CQ-A4C6-01A	44.45	0	high	1.58409232	0.111956571	0.026435128	0.037413444	2.285783272	6.6634113	13.09985879	8.245829589	36.82624561
TCGA-CX-7082-01A	0.36	1	low	2.020505577	0.111440669	0.010232955	0.032585911	2.803940017	24.7571575	20.77374239	4.726714929	21.8121683
TCGA-QK-A6VB-01A	21.06	0	high	4.025628299	0.029207159	0.00504833	0.016075946	1.483580125	15.60192949	44.78324446	7.805003971	46.91080713
TCGA-CN-6013-01A	23.88	1	low	2.237907253	0.260313708	0.040586504	0.298255417	2.262953795	12.53607079	25.05482439	5.98543238	31.816949
TCGA-D6-A6EQ-01A	12.09	0	low	0.670692697	0.090553212	0.020467644	0	1.343273965	5.838970969	35.42271784	1.840362358	19.35922542
TCGA-CV-7435-01A	153.75	1	low	4.262099983	0.163848254	0.055746581	0.016138172	2.811115885	12.08467088	14.07822113	5.906241081	24.34405096
TCGA-CN-4739-01A	45.8	1	high	5.007661937	0.249224166	0.060805877	0.067349829	1.071183	9.933358087	58.70265857	5.705708496	33.86411581
TCGA-BA-5153-01A	57.88	1	low	8.528717431	0.592247307	0.09322742	0.321613714	3.086549192	8.018364266	18.39141103	6.279987866	11.47498303
TCGA-CV-7425-01A	56.44	1	low	2.806664518	0.288183786	0.020299815	0	0.921711073	2.749255812	17.61029428	4.886682645	13.56724027
TCGA-CR-7377-01A	9.17	1	high	4.021118602	0.23912561	0.111333947	0.047271037	1.818809434	8.542799644	21.13327902	5.619732665	38.51817847
TCGA-CR-7398-01A	5.12	0	high	3.366028815	0.230827125	0.161926183	0.01945808	0.782029517	21.39545947	20.93753776	4.103544521	25.51545658
TCGA-CV-7437-01A	16.62	1	high	3.636855411	0.023018896	0.00588158	0	0.437018234	14.96285525	33.90090263	4.193843511	30.83016902
TCGA-CQ-6220-01A	32.36	1	low	1.658307388	0.058660154	0.013008723	0.020712544	0.810748169	2.875728457	10.61303931	4.568639209	7.151940166
TCGA-CX-7086-01A	18.82	0	high	2.089341602	0.074000796	0.020708776	0.032972603	2.251557719	8.341560064	85.57344121	5.699897601	49.56190012
TCGA-KU-A66S-01A	13.34	1	high	4.616752439	0.096325887	0.086293188	0.021983422	1.522090244	18.37310467	20.7449617	7.569487546	59.82757383
TCGA-CV-A45Q-01A	169.25	1	low	0.750764985	0.024520978	0.018961013	0	0.407131096	2.149372315	34.74372597	0.620733952	6.515538875
TCGA-CN-6010-01A	50.03	0	low	4.278350667	0.291456131	0.045074087	0.035883577	1.059419903	15.39134103	24.70702925	5.498786354	19.16185284
TCGA-CV-A45X-01A	6.5	1	high	1.857943936	0.021080641	0.018218484	0	1.045376817	6.544205308	21.36362041	3.995233953	26.91152602
TCGA-BB-A5HZ-01A	27.17	0	low	3.338048498	0.009997861	0.022033104	0.023387469	0.545707607	3.609088258	54.15616465	6.097342892	17.13442916
TCGA-CN-6997-01A	32.46	1	high	4.458185478	0.072897971	0.046657782	0.02701408	0.74610317	22.217891	17.36584897	6.479314122	41.67552291
TCGA-CV-5434-01A	108.87	1	high	3.610289333	0.165295474	0.014455364	0.018412714	2.125353266	21.9810222	36.48050652	5.733871776	32.6205621
TCGA-CN-A63T-01A	7.39	0	low	2.370366342	0.17738065	0.046775347	0.021278831	1.110552337	12.06925311	50.14564687	5.337832886	23.02816675
TCGA-CN-A63W-01A	12.39	1	high	1.886090157	0.124386459	0.011511627	0	1.218432949	4.676551379	20.15291243	7.008057719	43.34595665
TCGA-CR-7376-01A	31.93	0	low	3.320179715	0.503851653	0.173250645	0.07164946	4.885810828	11.15132844	14.36088098	7.00773224	46.05248828
TCGA-KU-A66T-01A	18.13	0	high	3.300692264	0.026004096	0.002829993	0	0.85655523	28.4905584	10.5667087	7.030985767	15.57979365
TCGA-CN-6998-01A	11.73	1	high	1.65720284	0.042596184	0.006155587	0.026135871	1.228385935	3.813112274	13.0627155	5.120760679	38.73094846
TCGA-HD-8634-01A	12.65	1	high	2.272578344	0.067935414	0.022598465	0.023987583	1.286191334	2.871817342	36.49449672	4.442266008	27.70580852
TCGA-CV-7178-01A	71.16	1	high	2.398302973	0.266800287	0.079763323	0.101599604	0.959321434	9.045071552	47.4483347	4.576062004	37.43231252
TCGA-D6-A6EO-01A	24.93	0	low	3.132421147	0.048496019	0.012499959	0	0.721796895	15.4271461	59.86207814	8.834579897	18.30012521
TCGA-CN-4738-01A	14.32	1	low	4.004579385	0.300990268	0.024047742	0.170172973	1.572074133	11.267275	36.00471011	5.371223377	31.35406757
TCGA-CN-5355-01A	41.98	0	high	3.899903853	0.075895404	0.021494865	0.017112108	1.549868057	10.54329484	42.0726864	6.042779902	40.03878682
TCGA-CV-6962-01A	4.14	1	high	3.315988039	0.020173329	0.009359498	0.019869644	0.355761253	42.80960116	14.75416889	3.851055275	29.45078032
TCGA-CQ-5334-01A	4.24	1	high	4.506634796	0.242295599	0.020939869	0.066681098	0.749368525	9.349061961	15.71690002	7.790316152	29.3107943
TCGA-CV-6941-01A	11.24	1	high	3.093834625	0.098174217	0.049927975	0.070662699	1.271928585	8.202476316	45.07058697	5.799778469	28.50159563
TCGA-CR-7390-01A	49.54	0	high	3.360463108	0.008180434	0.010683195	0.01700983	0.916910822	7.626947884	19.69766399	5.069431538	22.96060012
TCGA-CN-4729-01A	12.88	0	low	4.205573496	0.024934234	0.109899224	0.017946873	1.861347166	9.007037723	10.95846973	5.730973789	23.83422177
TCGA-F7-A620-01A	17.84	0	low	2.327387576	0.431108701	0.036961149	0.171199129	1.283993469	8.820934572	28.57357091	4.362369633	19.05633881
TCGA-CV-A6JY-01A	21.22	0	low	3.168210915	0.07722879	0.043037919	0	2.202297762	2.563541671	17.72627287	4.1364844	14.67166974
TCGA-CV-5970-01A	13.34	1	low	2.384859713	0.036200369	0.014773651	0.018818137	1.157763455	5.118339736	28.18780611	6.078760381	16.09435118
TCGA-IQ-A61O-01A	13.83	1	high	1.963544959	0.592257607	0.020337109	0.037006665	0.496946642	22.74619272	34.40829741	3.928254319	35.24454965
TCGA-CN-4731-01A	32.79	1	high	1.816041995	0.104592658	0.014919055	0	1.022561054	7.634127258	29.3821585	3.98757342	42.085533
TCGA-UF-A7JJ-01A	18.04	0	low	3.728037191	0.349425372	0.156456086	0.031138757	1.723011203	16.68369773	54.71371207	5.865261552	33.68049517
TCGA-CV-6959-01A	8.41	1	high	3.366413661	0.081043784	0.025514689	0.027083065	1.02657712	9.021424541	32.3687389	4.812895908	37.44086324
TCGA-CN-6019-01A	34.1	0	high	3.161201059	0.187765557	0.084340246	0.044762301	2.502425758	35.05246368	12.20389252	4.199928978	40.08680431
TCGA-CV-6935-01A	9.69	1	high	2.548568232	0.058807445	0.007405645	0.015721732	0.548014672	20.11400582	17.74953271	3.049891098	43.17204828
TCGA-P3-A5Q5-01A	29.89	0	low	5.010045537	0.557296394	0.025890059	0.43283377	2.243668928	11.98608444	11.57317894	5.369896257	30.31311692
TCGA-D6-A74Q-01A	23.32	0	low	3.154378999	0.207908383	0.155054052	0.079000873	2.716125258	17.34277979	37.31730295	4.738818702	20.2283075
TCGA-CN-6012-01A	47.96	0	high	3.854597696	0.203625362	0.039176228	0.04536477	0.885693121	12.13224473	41.46283704	5.342532406	33.04588001
TCGA-IQ-A6SG-01A	19.02	0	high	2.596053005	0.021602755	0.005078161	0	1.359899007	13.69187035	88.7147541	5.556705795	34.31454407
TCGA-CN-A63U-01A	31.67	0	low	2.700929022	0.10746062	0.026042036	0.020732121	2.023849897	12.81144607	21.37007624	8.832048322	21.71822006
TCGA-UF-A7JV-01A	2.96	1	high	3.777032624	0.116641417	0.012417983	0.110723006	1.419062195	9.378473173	38.57243536	4.352122815	39.74378552
TCGA-CV-A465-01A	7.06	1	high	1.268079554	0.01352335	0.039736684	0.03893472	0.7898186	9.566306371	21.30496064	4.321400137	20.03712034
TCGA-CV-A45W-01A	45.93	1	low	4.055022146	0.363102802	0.107180433	0.12411138	1.755289512	20.62144289	124.9097269	6.270408544	27.39437907
TCGA-H7-8502-01A	15.05	0	high	3.077098592	0.161191851	0.004510878	0.02872896	0.984992923	9.978356783	20.64567553	3.944726059	38.17566531
TCGA-CV-6003-01A	54.7	0	high	1.317445976	0.030133992	0.01609909	0	0.353166326	13.41487509	22.71501597	3.516622105	24.56050791
TCGA-CV-5431-01A	17.15	1	low	5.762155148	0.180648262	0.154981748	0.271438866	3.995204084	16.26531545	19.74576693	8.683493403	21.94508705
TCGA-P3-A6T3-01A	18.96	1	high	1.71510122	0.012029271	0.003534652	0	0.630323449	14.17236063	27.09727268	4.228362281	38.13389965
TCGA-IQ-A61H-01A	37.39	0	high	6.099422109	0.093263726	0.05255636	0.047817407	1.083861231	29.10805672	12.3324123	5.509320183	47.17395387
TCGA-CV-6953-01A	53.91	1	high	3.854117387	0.051937791	0.013873886	0	0.589068304	5.766933281	22.91128833	4.320294176	17.86077165
TCGA-P3-A6SX-01A	46.98	1	low	1.952413549	0.026881821	0.019066284	0	1.030913199	6.964821278	11.6885027	9.27719995	13.2999373
TCGA-QK-A6IJ-01A	12.71	0	low	0.722552989	0.041991109	0.003738959	0	0.623667231	2.401031423	38.20109392	1.358178588	10.28034942
TCGA-BA-4074-01A	15.18	1	high	1.449543929	0.089925956	0.040107289	0.015025647	1.322256894	3.744827982	11.88226471	6.694646517	31.55668797
TCGA-CQ-5329-01A	70.4	0	high	3.625405841	0.305904255	0.045775363	0.053006349	1.065175194	4.584543214	25.93806526	19.50188144	42.23889316
TCGA-CN-A6V3-01A	24.38	0	low	3.866200658	0.241391038	0.007999597	0.101895941	1.460508481	6.018369262	40.43462969	6.430553861	20.30262753
TCGA-CR-7402-01A	29.93	0	low	3.44222089	0.17076495	0.012756905	0.054164265	4.819329919	7.612624332	25.62003286	7.53017073	21.59134048
TCGA-CR-6480-01A	11.89	0	high	11.60175778	0.071598116	0.013840933	0.070520295	1.747895893	8.025437434	40.38015426	7.203301779	37.07794926
TCGA-T2-A6X2-01A	32.42	0	high	2.886861699	0.280633013	0.010180312	0.097254818	0.521779818	7.208900333	62.96959226	4.320043189	26.63434534
TCGA-CV-A45P-01A	20.99	0	low	2.068176341	0.028789729	0.025065198	0.039908916	1.925130091	2.884019866	37.40498883	4.155535708	17.52839182
TCGA-CV-5432-01A	129.11	0	low	1.527109774	0.057557726	0.023489754	0.059840781	1.031541079	9.159549763	35.40208617	6.315224252	21.16939635
TCGA-CR-7395-01A	30.55	0	low	2.838126526	0.309042777	0.04393954	0.093280966	1.915961428	3.581021126	23.20803023	5.698031521	24.40825912
TCGA-CV-7089-01A	64.78	1	low	2.508737911	0.085893238	0.036055231	0.016402084	1.348095079	4.539595826	24.9820003	3.614978291	18.15595335
TCGA-D6-6515-01A	13.24	1	low	3.596761366	0.319412537	0.053072998	0	2.280523583	8.211667271	16.57519423	6.175726513	24.55404771
TCGA-CV-7242-01A	35.97	0	low	3.817367837	0.611111815	0.14518233	0.129773996	2.9631729	18.78209415	51.43724593	6.987695901	17.64374977
TCGA-CN-4733-01A	52.1	0	low	3.398494035	0.497450033	0.186366132	0.139639038	2.710770538	10.60484336	14.86662085	6.350232625	31.83188488
TCGA-CQ-5327-01A	54.53	0	low	3.296635731	0.326801083	0.009383691	0.019921005	0.939133077	5.391103603	39.26468433	4.713167167	23.17561651
TCGA-BA-A6DE-01A	14.45	0	low	2.799833188	0.145641278	0.01908052	0.034720099	2.316326582	6.456357846	29.73231258	8.107566932	22.45005358
TCGA-CV-7104-01A	12.91	1	high	2.685758041	0.028550447	0.065915099	0	1.532001841	10.79709002	31.28796442	4.413861634	32.52840403
TCGA-CN-5365-01A	11.53	1	high	1.089002611	0.115010994	0.002560193	0.032610807	0.746942769	2.089414149	7.10857198	2.801455354	18.04576131
TCGA-CR-6472-01A	34.49	0	high	6.025112678	0.074742468	0.056676506	0.022560144	0.532849123	11.70228807	69.17543091	5.043684732	34.49690647
TCGA-CV-A45V-01A	1.05	1	low	2.377284868	0.102465741	0.046596156	0.022827877	1.665347978	4.624237342	47.99639744	4.038628662	18.06187684
TCGA-CR-6493-01A	9.26	1	high	2.521912567	0.009420025	0	0	0.339140976	2.222862226	40.26390251	4.471822055	29.26187762
TCGA-KU-A6H8-01A	10.74	1	low	3.712227732	0.199486329	0.028079799	0.13412633	1.01978591	26.20830467	34.14340314	4.529397689	17.8221274
TCGA-QK-A64Z-01A	21.06	1	high	1.358360956	0.054646919	0.0233561	0.018593841	1.421986136	8.37951519	18.85635749	6.212518028	24.51970375
TCGA-QK-A6IG-01A	7.29	1	high	2.883197867	0.160855789	0.012660395	0.053754496	0.842153772	12.44898086	31.25053912	2.403537208	30.73996649
TCGA-CR-7372-01A	24.93	0	low	2.166827729	0.04083294	0.087792091	0.018637726	1.901048041	4.585674246	34.7139197	6.594643385	21.60649952
TCGA-CQ-6227-01A	4.24	1	high	3.017068247	0.041649818	0.017801137	0.042514571	1.159365597	14.59229924	19.47881775	5.53824108	39.32891433
TCGA-CV-7261-01A	49.67	0	high	3.88989899	0.086324463	0.040437549	0	1.123808103	26.2766811	27.09226317	7.348599903	23.04521045
TCGA-CR-5250-01A	26.25	0	low	7.614918663	0.052714728	0.069208709	0	2.49873934	9.148578207	51.03202201	5.579297578	13.3348211
TCGA-DQ-5630-01A	33.84	0	low	1.705124488	0.438523849	0.066388884	0.249847392	2.388650892	13.28497821	15.37072381	6.505985492	32.57517008
TCGA-CN-6021-01A	9.07	1	high	2.031229484	0.037545777	0.010029418	0.021291844	0.740145063	24.26472975	16.47390463	5.715911061	26.91301593
TCGA-HD-7831-01A	21.91	0	high	2.552177183	0.028578626	0.027991581	0	0.738560657	19.17730112	12.06536739	6.162752789	21.11029846
TCGA-CQ-A4CD-01A	33.57	0	low	2.349237995	0.128747402	0.003672896	0.046784002	0.808694896	6.543405658	73.06456107	5.073181753	13.09007179
TCGA-BA-5555-01A	17.08	0	high	3.364908325	0.16761612	0.032174618	0.015762636	1.417135996	7.523360125	25.58301803	5.538494249	39.27439783
TCGA-CR-6482-01A	11.33	0	high	3.989566932	0.283495199	0.144232355	0	1.790758548	11.27308544	17.23433387	7.138126766	40.45902562
TCGA-CV-5977-01A	60.45	0	high	1.648799411	0.020780136	0.012854705	0	0.756316081	8.264167475	100.757555	4.417267662	40.73835604
TCGA-CV-A6JD-01A	5.98	1	low	2.798740466	0.111344954	0.015288473	0.019473898	1.598714283	12.91153744	72.56762961	4.130877088	21.52212153
TCGA-CV-A45Z-01A	48.16	1	low	1.525292789	0.162271834	0.061876838	0.09272524	2.32696197	25.6529618	55.80692823	4.374567247	34.69322221
TCGA-CV-6961-01A	2.5	1	high	2.739773173	0.16753085	0.017442588	0.012343184	0.851091922	18.76952402	20.15968371	5.751531207	32.18633757
TCGA-DQ-5629-01A	30.91	1	high	3.038751841	0.077673506	0.007022583	0	0.434476753	14.86254263	22.84083225	4.633449952	28.12738984
TCGA-CV-5966-01A	17.9	1	high	2.859357755	0.093598554	0.002778058	0.017692943	0.972269332	15.18189591	23.66175208	3.416717237	35.05435582
TCGA-CV-6441-01A	9.59	1	low	4.052892952	0.008991206	0.019814656	0	0.480746367	6.486612433	115.0181959	4.143110277	25.51281128
TCGA-H7-8501-01A	15.14	0	low	3.051013509	1.616604531	0.042203085	0.686891763	1.399381976	10.29811391	31.56172625	7.118385021	36.0403471
TCGA-BB-A6UM-01A	12.91	0	low	5.302528381	0.383558003	0.00860334	0.036528734	1.640314101	13.89298787	59.48950869	3.231268332	17.36269287
TCGA-CV-7097-01A	12.65	1	high	4.376754516	0.137146584	0.117756294	0.016665962	1.593583461	8.845930692	15.34990239	3.840363951	31.43337257
TCGA-CN-6018-01A	19.05	1	high	3.494349003	0.126281679	0.01870906	0.019859098	0.924866548	12.71040574	20.3005933	4.209091204	28.93650915
TCGA-T3-A92N-01A	3.12	1	high	2.907933594	0.048703188	0.011925689	0	0.4291921	16.4171608	19.48053483	4.064603554	46.41052761
TCGA-D6-6827-01A	18.66	0	low	5.206649442	0.044314994	0.374697733	0	3.765340682	4.984706588	6.81486886	10.03150725	18.67514564
TCGA-CN-5360-01A	71.25	0	low	4.281778909	0.535464319	0.051195078	0.195631257	1.83003208	24.55908013	42.28677116	8.820008518	24.63228729
TCGA-F7-8298-01A	32.69	0	high	2.73572619	0.058825674	0	0	1.904666692	6.333685819	49.20015888	4.360315299	41.24777966
TCGA-CV-7255-01A	2.1	1	high	2.085626206	0.010210618	0.001875165	0	0.453818049	9.470238141	4.32943208	6.26914254	40.51189159
TCGA-CN-4727-01A	51.25	0	high	6.856417335	0.031353615	0.007370296	0	0.534222705	16.66682672	14.78191952	5.110763418	41.92289592
TCGA-CN-4722-01A	48.72	0	low	2.840911122	0.03447105	0.031165815	0	1.099568143	3.68949297	18.29282849	4.265755779	15.60185503
TCGA-CV-7236-01A	4.73	1	high	2.321648597	0.060834766	0.010070727	0	1.437010518	13.38305056	23.79931533	5.015905989	48.40700614
TCGA-BA-A6DJ-01A	13.37	1	low	3.665797441	0.129835438	0.011649017	0.074190461	1.754074468	15.7801803	30.88714436	5.39060474	23.66812345
TCGA-HD-8314-01A	22.01	0	low	5.384555508	0.132893174	0.052650349	0.055886742	2.826272363	21.82783486	33.79069437	6.404601551	22.62605966
TCGA-CN-6995-01A	3.68	1	low	1.890209721	0.51420407	0.017072597	0.126854289	1.185699271	10.03125503	20.93919494	3.726081033	21.86580921
TCGA-CN-6996-01A	17.41	1	low	3.5262112	0.15084849	0.044080066	0.077982746	2.078054501	8.171813071	21.07789834	7.1137446	28.83957968
TCGA-CN-5373-01A	52.04	0	low	2.031630385	0.093471212	0.026579376	0.056426395	2.944920437	6.027653694	12.51277336	4.721531759	18.60878271
TCGA-CQ-A4CB-01A	29.34	0	high	2.944684059	0.146427596	0.02468701	0.089844029	1.266372983	7.785987796	17.64705037	5.397146644	32.02385873
TCGA-CR-7383-01A	17.12	1	high	2.714914837	0.151857573	0.058982392	0.016332525	1.149498663	10.6912085	14.65922855	5.140710931	50.92753385
TCGA-BA-4076-01A	13.63	1	low	1.926212419	0.014700522	0.014398553	0	1.713949415	9.914157861	6.940471112	17.70466097	11.51708177
TCGA-HD-7229-01A	33.74	0	high	2.562729818	0.214203816	0.029274945	0.018644677	0.73513299	5.189982742	36.95601031	4.893671937	33.90974339
TCGA-CV-7253-01A	11.86	1	low	1.514498859	0.002741621	0.008055913	0	0.171022132	5.158634003	45.28340984	6.231964928	14.13829195
TCGA-BB-4223-01A	105.81	0	low	9.867607025	0.176579493	0.139692246	0.482966091	3.440074265	8.851952127	44.40353971	9.50876932	14.43727171
TCGA-RS-A6TO-01A	12.71	1	high	3.686404786	0.092135069	0.042746441	0	0.662605097	27.03720057	31.02518012	3.855290777	39.24807383
TCGA-CR-7380-01A	19.91	1	high	2.471616983	0.049321652	0.103518249	0	1.073698916	3.136220401	11.91744737	6.464474642	25.49824991
TCGA-CV-5979-01A	43.2	0	high	1.888133152	0.02719203	0.018438554	0	0.866758397	9.212330809	19.66443191	6.870081608	22.96383676
TCGA-CV-7422-01A	34.07	1	low	3.903212164	0.09339149	0.164182484	0.044813496	4.458587155	26.59438584	51.06557498	5.793011657	27.38312801
TCGA-MT-A7BN-01A	15.41	0	high	1.899685283	0.090524112	0.059109747	0.037645917	1.186742727	11.05330568	47.82224141	1.047073839	36.28568478
TCGA-CV-7434-01A	7.16	1	high	1.353601913	0.059487285	0.009847662	0.01567949	1.343956265	9.721283653	43.87967842	4.573585182	36.87292249
TCGA-CQ-7068-01A	43	0	low	3.773537218	0.965749686	0.012200067	0.248639984	2.563359836	8.442828976	23.11821009	6.135961107	31.72950362
TCGA-CN-5370-01A	8.51	1	high	3.64108975	0.170316119	0.055605863	0.054483627	1.832984888	13.24408172	58.20160947	6.23421402	38.41061511
TCGA-CN-6020-01A	6.73	1	high	3.91161546	0.11536766	0.033294009	0.019276678	1.329172831	11.17934086	24.3722525	3.620753387	42.17307835
TCGA-CV-7238-01A	89.59	0	low	2.087097782	0.116380892	0.088858554	0.051447626	1.901112286	11.12041827	39.08106256	5.699652984	32.80879088
TCGA-CN-A6UY-01A	23.42	0	low	3.768390126	0.206666642	0.023814285	0.050556276	3.563013726	10.41952967	146.2761581	5.593487794	3.424452305
TCGA-BB-4227-01A	4.4	0	high	2.441225331	0.080818505	0.007196216	0	0.213879805	9.430093843	60.80360433	5.030391586	62.39596065
TCGA-TN-A7HJ-01A	13.24	0	high	3.043066014	0.025030222	0.038709578	0	0.68794789	8.989267817	31.32818405	3.584756053	30.69660709
TCGA-CN-4730-01A	26.84	0	high	1.599475504	0.01774311	0.005487992	0	0.973663365	3.742971086	7.007013077	6.515842173	17.34459158
TCGA-CV-A45U-01A	35.45	1	low	3.276634278	0.253568556	0.063561303	0.112447311	3.272752204	17.89002037	58.33785063	7.822910235	19.58009389
TCGA-MZ-A5BI-01A	7.13	1	low	5.261506001	0.107664215	0.104117799	0.051008248	2.900183254	8.597061977	44.83491523	4.063135727	25.7491836
TCGA-CV-A45T-01A	159.53	1	low	2.712893013	0.247204214	0.306186615	0.020745176	1.570706214	7.332856298	15.12969147	4.864337446	24.01733939
TCGA-P3-A6SW-01A	36.79	0	low	6.099651662	0.536200366	0.089463872	0.126617566	1.024999345	5.14418724	92.35713742	7.656372247	24.70056169
TCGA-CV-7235-01A	77.1	0	low	3.436889457	0.230277878	0.034998773	0.111450394	1.102120567	16.26436574	150.0640159	4.165835583	23.8911578
TCGA-BA-6871-01A	3.55	1	low	3.14183193	0.137606676	0.075536068	0.056597107	1.955295303	39.29935669	33.28373758	5.584344341	24.16949974
TCGA-CR-5243-01A	84.17	0	low	3.541486316	0.214962997	0.057923509	0.052700606	2.983021591	15.00974131	23.29811997	7.356836979	9.276431662
TCGA-CV-6938-01A	4.73	1	low	2.612780008	0.35461001	0.036469212	0.066361641	1.839165478	3.942232283	24.8367125	5.724209689	30.73545373
TCGA-CN-6011-01A	30.65	0	high	2.986344566	0.129870888	0.008295858	0	0.608858223	11.29198475	8.392437533	7.491831258	14.63910005
TCGA-CV-6956-01A	7.13	1	high	2.246942173	0.010050284	0.006562558	0	0.591111083	8.495090172	4.417049074	4.300498508	22.73384345
TCGA-CV-7247-01A	18.96	1	low	3.295245778	0.03706989	0.016575584	0	1.783864584	9.305585211	20.32317955	5.062704945	19.6319145
TCGA-CX-7219-01A	34.33	0	high	4.176577891	0.186974201	0.014147652	0.045051904	1.990865076	9.625185959	37.19802061	6.532312839	41.04475465
TCGA-HD-A633-01A	13.83	0	high	2.316008237	0.035207096	0.005444825	0	0.57630032	8.022961314	21.32211562	3.458159186	23.62705618
TCGA-CX-7085-01A	10.55	0	low	6.546745541	0.305094014	0.107937497	0.057286182	2.229614578	8.653353997	32.83487195	5.183407297	31.98650349
TCGA-CN-6023-01A	52.04	0	low	4.077851178	1.295505052	0.1080299	0.373164847	0.599729219	24.55940812	26.48037639	4.955532758	37.96921083
TCGA-H7-A76A-01A	20.93	0	low	2.249231606	0.807413209	0.104135724	0.086507138	2.04596247	12.94918277	170.1871052	3.34009578	26.44677828
TCGA-CV-A464-01A	56.57	0	low	1.628997239	0.055448885	0.092646279	0	2.015267989	10.87818322	26.09839307	14.06539735	24.59728078
TCGA-CR-7369-01A	35.81	1	high	3.49721535	0.127760614	0.051425849	0.016376092	1.938617324	11.8901006	31.10983723	7.146429678	42.49863117
TCGA-HD-8224-01A	14.65	1	high	5.800624481	0.04631139	0.032846961	0	0.973403151	16.10047856	19.12857626	4.734790723	27.18826235
TCGA-CV-5435-01A	76.18	1	high	2.782702956	0.049315677	0.029640272	0	1.753895324	21.2682006	17.95717038	5.955732161	34.6366528
TCGA-CR-7386-01A	46.98	0	high	1.961086844	0.135718196	0.104767144	0.043047922	1.896158468	10.59162198	17.68285302	4.417973277	38.34621137
TCGA-CV-A45O-01A	27.96	0	low	1.158742185	0.07282618	0.014032176	0.044684182	2.58317131	3.010440957	11.50525376	3.677373733	8.140788438
TCGA-P3-A6T6-01A	12.98	1	low	3.696251853	0.02285317	0.006104655	0	0.688721342	11.45972645	57.83931162	3.962787621	12.72866014
TCGA-BA-A4II-01A	30.16	0	low	2.754280036	0.085783883	0.042010881	0.041163019	1.628879461	8.624136012	26.61081443	7.731681857	20.81932968
TCGA-CV-6960-01A	28.32	1	low	1.962561374	0.080299863	0.002712082	0	1.863812793	10.31203918	107.6590043	5.360636114	20.43763432
TCGA-BA-A6DI-01A	11.04	1	high	2.75255468	0.038067195	0.020810368	0	1.382176039	13.52584841	29.71138632	6.057415816	31.04390371
TCGA-QK-A6IH-01A	21.45	0	high	0.899104495	0.026002042	0.010418696	0	0.67618671	5.139977594	39.85551466	2.745000023	32.51244885
TCGA-BA-A8YP-01A	16.39	0	high	3.795541888	0.052969574	0.022698158	0	0.879163385	29.9087235	61.32126818	4.849640388	33.13798939
TCGA-QK-AA3K-01A	8.31	0	high	4.628408762	0.308218079	0.045536005	0	0.721190119	18.68033824	44.59388491	4.441557659	33.22920581
TCGA-RS-A6TP-01A	16.95	0	low	8.977990537	0.054182445	0	0	1.704062375	1.65810808	96.9834919	6.914637743	12.06028058
TCGA-HD-A634-01A	4.27	1	high	6.465015619	0.006692937	0.003933273	0	1.975394893	3.706046225	4.888258478	3.840903375	45.23319333
TCGA-BA-5152-01A	42.31	0	high	3.714785457	0.181445416	0.061815052	0	0.878769569	7.546514323	13.40629551	5.024505982	30.07425712
TCGA-CN-5363-01A	8.31	1	high	4.000228446	0.202853989	0.010643951	0.022596459	0.966267649	23.0873767	64.58790215	6.817945934	39.31131313
TCGA-CR-7391-01A	29.99	0	low	2.866143323	0.294985933	0.139803151	0.053422843	2.267502876	5.710857424	9.634017402	4.999985717	21.5176208
TCGA-CN-A63V-01A	22.31	0	high	2.029724031	0.042971392	0.059625658	0	1.246669585	6.80273803	108.0205367	4.227210252	35.31366846
TCGA-UF-A71B-01A	49.47	0	high	2.368145807	0.157986176	0.044211691	0.056315236	1.735045613	15.68247018	27.49711643	5.744889619	35.0707318
TCGA-QK-A6IF-01A	23.13	0	low	5.572092378	0.194105922	0.521929682	0.274150494	2.787196686	6.052647097	7.945549692	12.92776814	16.35521714
TCGA-IQ-A61I-01A	0.07	1	low	2.207517346	0.152525721	0.026170972	0.020834767	5.627371318	25.15224455	87.02446798	4.25817203	8.378297272
TCGA-UF-A7JA-01A	74.41	0	high	3.676005123	0.056721583	0.010101171	0.032166257	1.534789971	17.74670489	10.56214046	6.341921855	34.57899542
TCGA-CN-A49B-01A	29.7	0	high	2.66504783	0.19392006	0.026657779	0	1.891817777	16.78541749	76.15595513	5.09950171	38.97368405
TCGA-CV-A460-01A	60.38	1	low	3.341914391	0.230075285	0.079312853	0.072161295	2.263344743	8.141016185	21.16830714	5.479231849	24.51898232
TCGA-CN-6988-01A	10.45	0	low	8.340250875	0.018190508	0.004859141	0.01547349	1.273247174	21.07836975	42.82085871	7.139332953	22.15775912
TCGA-CV-A6JT-01A	27.99	0	low	0.547949588	0.058988267	0.027732751	0	2.186783544	6.683408153	15.72471838	2.549575835	24.76980184
TCGA-CQ-7069-01A	41.85	0	high	3.47991581	0.005880644	0.069118169	0	1.058578555	13.30056605	9.926880817	6.112131909	36.82168825
TCGA-CQ-7072-01A	77.5	0	high	4.503370302	0.402586214	0.026817497	0	0.600044283	16.2666986	3.460090564	7.904084894	32.50528613
TCGA-CV-A6JU-01A	3.61	0	high	1.363808165	0.052749212	0.01722189	0	0.25488256	15.49301532	55.58302819	3.232193737	29.57682688
TCGA-CN-5367-01A	11.56	1	high	2.492606316	0.031468479	0.005137012	0	1.487830457	8.894880306	22.17727466	6.545474661	29.88205443
TCGA-P3-A6T8-01A	13.14	0	high	2.405191298	0.094359955	0.003509684	0	0.58968113	23.76409138	34.01649234	6.386275031	27.57066685
TCGA-BA-6870-01A	14.82	1	high	2.082741024	0.016862428	0.038287208	0.028687557	0.681670987	9.823592473	82.19419619	2.709353192	27.88273792
TCGA-CN-A6V7-01A	19.51	0	low	5.732390955	0.049606654	0.008097944	0.034382884	0.568136222	13.76552326	47.86869376	6.975664278	18.68840701
TCGA-BA-7269-01A	41.82	0	high	1.896480365	0.092530838	0.011821321	0	1.011008013	5.7534109	67.98434082	1.553960493	26.06246307
TCGA-CN-5366-01A	11.83	1	high	2.278909734	0.17457717	0.011450298	0.029169941	1.05845215	5.059121511	9.90833793	9.335375033	23.54541727
TCGA-IQ-A61J-01A	33.54	0	high	2.413195142	0.068549941	0.109345266	0.018326316	1.750599533	13.53550494	9.006904772	6.74254414	35.29618572
TCGA-CN-4736-01A	12.98	1	low	2.501841796	0.309643044	0.032389398	0.168776309	3.338020325	11.54144664	10.95418686	5.268708841	29.22276888
TCGA-CN-5356-01A	46.29	0	high	4.098622613	0.122002578	0.013277386	0	0.557030426	3.599130247	25.39555125	6.480307745	20.61786515
TCGA-CV-7177-01A	21.78	1	high	1.905550396	0.055295325	0.118166142	0	1.296107518	26.28614532	10.76519054	3.869554388	20.21472002
TCGA-BA-5559-01A	68.43	1	low	5.626535663	0.653641473	0.082313327	0.087373089	2.927691919	17.65605702	55.17863303	9.938585509	26.90425511
TCGA-UF-A7JF-01A	55.39	0	low	1.606949025	0.030082125	0.021045854	0.02680744	1.582915487	21.85573949	167.2019893	2.180216646	40.89234231
TCGA-UF-A7JD-01A	24.28	1	high	3.886827498	0.301081757	0.041148435	0	0.923473702	37.42173359	29.5560703	6.256827717	23.60452896
TCGA-HD-A6I0-01A	6.9	0	low	1.086947001	0.06840414	0.008553067	0	0.744463231	2.516872843	38.34375802	0.853440002	13.32232262
TCGA-CV-7407-01A	35.51	1	high	2.519476505	0.092389812	0.010148635	0.210063107	1.709744408	11.86466229	47.3734817	3.527202998	38.62575367
TCGA-UF-A71E-01A	49.41	1	high	2.580244271	0.035319918	0.009729674	0	0.954087656	40.47372082	49.27646924	3.66884481	28.82649211
TCGA-BA-5558-01A	65.54	0	high	2.273031819	0.1471299	0.062883337	0.033374373	0.804163465	6.961938325	38.53406951	5.255279259	23.35332987
TCGA-CV-7250-01A	95.27	1	low	4.567409365	0.10928509	0.003416177	0.021757009	1.241185548	3.555561683	77.69379882	3.891304646	19.48868806
TCGA-CV-7438-01A	6.37	1	high	3.620457377	0.049244761	0.027131178	0	1.519485805	10.42653362	26.66822183	5.262303268	39.30190482
TCGA-KU-A6H7-01A	19.25	0	low	4.661242513	0.712866232	0.032775758	0.208742812	2.083813522	8.863000758	46.4786023	3.437451318	15.77557575
TCGA-CN-A497-01A	34.99	0	low	3.405962956	0.054067371	0.099293909	0.075886171	1.192496968	19.71907531	35.41668211	11.27476303	21.81624171
TCGA-P3-A6T5-01A	28.98	1	high	1.218679794	0.029000824	0.011362042	0.036181386	1.635054056	10.78388596	37.86636196	4.601775069	31.08876871
TCGA-P3-A6T4-01A	2.04	1	low	2.555687391	0.04403653	0.025160309	0.02289163	0.510156321	7.3517091	13.23489352	7.245506315	13.84823827
TCGA-CV-A6K2-01A	10.41	1	high	3.038911369	0.136292422	0.004004784	0	1.319010842	6.826997485	26.08365371	8.014536169	29.68268556
TCGA-CR-7374-01A	0.99	0	low	6.264220666	0.055658321	0.093454323	0.042513821	1.275414642	11.54396958	16.19272987	7.749658849	21.43633539
TCGA-QK-A652-01A	21.19	0	low	1.568226538	0.137031862	0.047535201	0.053425236	1.729960022	16.54560991	14.51630872	7.668033205	24.39212003
TCGA-F7-A50G-01A	20.24	0	low	2.051293214	0.373712351	0.026460418	0.126391173	1.556818257	3.763741059	17.4768584	6.333673883	20.14415531
TCGA-CR-7392-01A	46.81	0	high	3.644826859	0.16542977	0.138884239	0.044226417	1.103554395	9.723966748	14.28616816	6.037621623	31.65710793
TCGA-QK-A6V9-01A	27.37	0	low	2.977161282	0.469541361	0.058383276	0.156561015	3.841336321	11.36288692	62.96540045	10.42817712	23.33117097
TCGA-CV-7252-01A	4.96	1	high	2.304514568	0.05411867	0.01394921	0	0.76317762	9.050718383	24.74082944	5.120229184	37.20546412
TCGA-CQ-7071-01A	43.07	0	low	3.386442558	0.115386426	0.033904869	0.021593391	1.667832391	4.266042329	14.39291714	5.219077237	23.32235367
TCGA-D6-A4ZB-01A	12.35	0	low	2.141586777	0.083273813	0.012878408	0	1.413872508	8.288740259	78.40350535	4.644397372	23.98413614
TCGA-CN-4725-01A	38.01	0	high	2.499480773	0.007926249	0.0042346	0	0.577915518	7.178867696	8.636891695	6.345157959	21.59594574
TCGA-BB-4217-01A	6.14	0	low	4.49412799	0.180542434	1.157947484	0	1.319779121	6.75320419	21.33264713	8.897370295	31.1456672
TCGA-QK-AA3J-01A	15.31	0	low	4.744256554	0.201736096	0.02469902	0.122347198	1.970871871	27.8311002	49.87610403	7.439686277	31.44117408
TCGA-CV-6936-01A	5.45	1	low	3.100509198	0.21039854	0.018386022	0.146371515	0.749979762	7.679131132	16.14381036	5.277021432	20.85472426
TCGA-MT-A67A-01A	30.03	0	low	1.567522959	0.306875486	0.036275911	0.066009899	1.053015062	2.674321768	7.906185677	2.800454051	11.4092958
TCGA-CV-6436-01A	62.39	0	low	0.880593032	0.246570946	0	0	0.858731561	1.091072248	47.16892357	1.308846673	18.229419
TCGA-IQ-7631-01A	38.5	0	low	2.057942633	0.017189329	0.026739904	0	0.261309272	12.82582755	24.92621624	3.527560043	11.03823569
TCGA-CX-A4AQ-01A	51.08	0	low	1.820812229	0.167615441	0.874710476	0	2.939584507	12.13135289	70.49447766	2.893435298	21.53022292
TCGA-BA-A4IH-01A	20.43	0	high	8.021333321	0.089591744	0.063544121	0.057814413	2.595224759	13.47913466	17.45342271	6.055575507	35.83368291
TCGA-CV-5971-01A	23.03	0	low	4.578055845	0.165811443	0.179749715	0	1.807568021	38.4535102	21.6818946	4.513103536	26.4780531
TCGA-BB-4224-01A	9.13	0	low	3.208177856	0.054326539	0.006651325	0.021180535	3.011670377	4.01092777	36.75493855	8.89630586	12.03806221
TCGA-QK-A8Z7-01A	12.88	0	high	2.658522117	0.118412842	0.059150044	0.044319508	0.907494683	18.90379944	13.50249356	3.28067543	18.87034294
TCGA-BB-8601-01A	20.5	0	low	1.480080982	0	0.061168928	0	1.349951437	16.40385686	49.52019454	6.641625324	24.17145836
TCGA-CN-5359-01A	12.39	1	high	5.034133339	0.314980478	0.051288873	0.207867835	1.875052713	15.00806203	11.36749101	7.598128362	38.91369024
TCGA-CV-7430-01A	16.26	1	low	1.831754706	0.012721813	0.002336342	0.014879734	2.413351081	9.990834356	20.83347166	4.363876902	22.69769763
TCGA-CV-7183-01A	130.78	0	low	2.357296106	0.020315046	0.005969324	0.019008767	1.401217693	2.851175507	11.88283593	3.081881379	12.36138775
TCGA-UF-A7JC-01A	17.94	1	low	1.928776993	0.015742838	0	0	1.461832412	4.982216121	16.81921193	4.869866914	17.73641679
TCGA-CV-6940-01A	26.41	1	high	2.120269408	0.045458343	0.015178829	0.058002713	2.16359327	10.97508999	21.37391992	6.698144097	36.42456277
TCGA-CV-7254-01A	47.93	1	low	3.282084952	0.593158261	0.288682715	0	2.449234486	16.80679451	30.4997066	5.18656639	42.11148684
TCGA-CV-5442-01A	76.45	0	high	4.529225918	0.017660967	0.003459637	0.066101392	0.396608355	2.933795282	21.53576082	3.696447922	18.20984069
TCGA-4P-AA8J-01A	3.35	0	high	1.905967303	0.120403582	0.037460221	0	0.949259943	21.99220262	62.09655194	3.574519879	29.49793434
TCGA-D6-6824-01A	2.53	0	high	5.471785392	0.36794778	0.067573054	0.051643251	3.769137609	17.4787001	22.58811316	7.254689098	51.0304065
TCGA-F7-A61V-01A	24.93	0	low	1.605010558	0.0723695	0.054063252	0.022954598	1.506258852	10.75225724	30.67885171	4.38027432	8.40417889
TCGA-CV-7414-01A	0.46	1	high	2.495257295	0.130794847	0.02096315	0.04450349	1.027112292	9.194011492	9.178385052	4.616973834	30.98199217
TCGA-CV-5439-01A	17.94	1	low	2.528385975	0.147954381	0.041404341	0.037670954	1.383062159	9.470151404	56.41147493	6.886768029	19.94033647
TCGA-CR-5248-01A	54.63	0	low	8.741360726	2.355567648	0.134438446	0.415134007	2.2461715	6.147572285	31.44168356	7.257625648	16.90288527
TCGA-CQ-6223-01A	46.91	0	low	1.921469711	0.102227193	0.058770374	0	1.085265497	8.247904941	18.21402997	3.894831756	19.20110489
TCGA-CQ-6219-01A	15.74	1	low	2.153996733	0.409349794	0.041572242	0.176510674	2.365243029	12.34978572	11.53908139	4.278654818	26.98008872
TCGA-CV-7180-01A	10.74	1	high	1.544048226	0.03728385	0.024737992	0	0.823127493	2.090113796	23.79583211	4.013626596	22.1935702
TCGA-F7-A622-01A	11.79	1	high	0.646319561	0.011667408	0.010284969	0	0.507388976	4.924915011	20.63226877	3.26325136	23.84611156
TCGA-CR-6470-01A	49.97	0	low	5.544438087	0.263928267	0.487967917	0.110992088	3.705021604	11.29655523	143.112016	6.672445995	45.51906789
TCGA-P3-A6T2-01A	75.49	0	high	4.551866759	0.019234244	0.002974602	0.037889392	0.629685611	5.420102575	14.39092344	5.455986397	22.64454205
TCGA-CN-4728-01A	56.64	0	low	5.003624724	0.257953277	0.062666288	0.019005244	4.141333261	23.86930323	15.71100206	5.911699453	34.46934006
TCGA-QK-A6II-01A	9.33	1	high	0.136212962	0.022847764	0	0.058305351	1.184616654	6.900750785	56.01650451	1.573791982	29.91889417
TCGA-CR-7367-01A	47.31	0	low	4.219689496	0.160993394	0.065702652	0.055793091	2.323383718	5.587501917	17.28990233	6.477352917	20.66055059
TCGA-CR-7394-01A	44.22	0	low	4.794493391	1.013716086	0.120698998	0.41180885	2.319202857	5.486350113	7.67840101	6.862701336	23.63513891
TCGA-CR-5247-01A	11.76	0	high	2.495102535	0.0592558	0.023438667	0	1.052044501	15.91547677	13.29448686	3.04075204	19.18493775
TCGA-UF-A71A-01A	2.83	1	high	3.282649041	0.028748438	0.016894743	0	1.237906983	28.87901885	22.8804622	5.485437521	20.1224184
TCGA-CV-6939-01A	21.88	1	low	8.841508015	0.163085013	0.142920807	0.107086647	5.165655864	15.95659178	39.59845893	6.783269145	26.94378924
TCGA-BA-6872-01A	12.61	1	high	1.608431119	0.041007139	0.031095325	0	0.931261597	4.130022887	46.45664578	4.087606431	29.0933552
TCGA-CR-7371-01A	3.09	1	high	3.376717938	0.176985147	0.027085879	0.103503007	1.522972823	10.95444825	13.57538412	5.842639951	36.68930328
TCGA-CQ-6225-01A	13.24	1	high	1.743058965	0.049003848	0.002482616	0	0.346343353	10.21328138	41.27801715	3.718579884	29.32905185
TCGA-CN-A499-01A	23.55	0	low	5.025355225	0.401760635	0.025733487	0.245837817	2.093523628	6.29019313	11.6256568	8.831989966	23.60220549
TCGA-CR-7373-01A	29.2	0	low	3.815635276	0.374424156	0.031285276	0.132833471	0.7463976	5.653712425	14.73289694	6.392469367	22.76531611
TCGA-D6-A6EN-01A	22.57	0	low	1.589665408	0.486789374	0.027735709	0.126174043	1.184834342	5.737861855	92.0524799	2.523194254	32.94806169
TCGA-CQ-6229-01A	38.73	0	low	2.133462424	0.185333138	0.063799981	0.058047203	1.520283875	5.763699375	10.94301704	6.120831933	17.78937797
TCGA-CR-7385-01A	32.75	0	low	4.784104491	0.262779385	0.128690765	0.170751658	1.974214411	11.43384195	32.34309235	6.678998142	21.74928699
TCGA-CR-6487-01A	7.69	0	low	3.288328978	1.39073083	0.14187269	0.425205286	2.218829169	13.58945062	49.31663852	8.982190018	27.79797353
TCGA-CV-7446-01A	35.91	1	high	5.762124588	0.053810407	0.035439613	0.034724372	1.913147557	16.16264008	11.31316222	11.0793621	33.23990171
TCGA-MT-A51X-01A	7.95	0	high	1.663148048	0.045794042	0.029537584	0	1.431300545	6.674726924	36.25402563	5.442040345	42.0310665
TCGA-CN-4741-01A	73.55	0	low	5.211232579	0.043807587	0.026221383	0.06072698	2.829588098	12.80594684	24.56243237	5.176707803	13.24138584
TCGA-MT-A51W-01A	14.36	0	low	1.847784515	0.116333953	0.012544326	0.059919388	1.605459158	3.700454814	18.56648181	3.104625039	14.51245571
TCGA-CN-5364-01A	16.2	1	low	2.172132216	0.0763259	0.017839991	0.016231378	3.33902628	7.451537126	9.640678236	6.057502247	17.58155797
TCGA-WA-A7GZ-01A	20.53	1	high	2.335129265	0.017347633	0.008995388	0.01909666	1.389509381	7.058753805	32.21732858	6.380518462	28.23815731
TCGA-D6-8568-01A	24.93	0	low	3.206431529	0.086985636	0.05679922	0.060290641	2.629820356	10.53204908	51.19182025	5.147471849	35.3167763
TCGA-CV-7245-01A	26.18	0	low	2.196533127	0.059055664	0.010359865	0	1.861580968	8.819023136	25.75745278	4.936329466	25.40568142
TCGA-D6-A6EP-01A	13.93	0	high	0.761216049	0.008720318	0.00732102	0	0.235351497	7.672789393	13.44871594	1.481528254	19.32612756
TCGA-CV-7423-01A	100.49	1	high	1.362354257	0.096779436	0.012472559	0	0.208801757	3.634084405	8.988460481	3.095952727	27.43794913
TCGA-CR-5249-01A	37.84	0	low	4.475364416	0.238424017	0.644307931	0.286705987	2.34825856	12.14987665	17.60590974	7.904969229	20.00611335
TCGA-BA-6869-01A	21.16	0	low	2.161978385	0.09014684	0.008453786	0.053840618	2.384370217	14.66451873	82.96250861	4.050224934	35.52951158
TCGA-CR-6474-01A	18.53	1	high	5.384462184	0.058205172	0.030908796	0	1.228609379	13.03523712	10.15389982	4.500294116	30.59642744
TCGA-CN-4740-01A	27.56	1	low	3.712268294	0.248905933	0.069892891	0.079488401	4.028926371	11.88287394	29.99734582	5.549563272	38.71351299
TCGA-DQ-5631-01A	18	1	high	5.5968026	0.006616631	0.024744551	0	0.288385424	10.40722229	5.152644549	5.199678529	33.18744006
TCGA-P3-A5QF-01A	10.84	1	high	3.791399918	0.146172511	0.017044039	0	0.855997174	20.18542676	26.41990318	4.899498755	27.88113203
TCGA-CN-5374-01A	56.9	1	low	4.29566407	0.302948903	0.069602374	0.116653894	1.848686473	5.782847004	13.32939454	6.702730049	14.03670086
TCGA-CV-6433-01A	21.06	0	low	6.810136961	0.528843745	0.017658428	0.157448621	3.695222743	11.81062832	250.08647	5.325561987	35.68960949
