# Supplementary material for: Single‐cell transcriptomics reveal the intratumoral landscape of infiltrated T‐cell subpopulations in oral squamous cell carcinoma
Source: Mol Oncol. 2021 Mar 9;15(4):866–86. doi: 10.1002/1878-0261.12910 (PMC8024729; doi:10.1002/1878-0261.12910)
Supplement: Supplementary file 12 [file MOL2-15-866-s003.csv]

	time(months)	status	riskScore	ICOS	CUL9	MAF	ZC3H12D	DUSP16	TTC39C	FTH1	SMAP2	NDFIP1	UBC	TNFRSF25	CALM3	TPP1	CCNG2	SOX4	YWHAB	C16orf87	SFT2D1	GALM	ATP6V0E1	ATP6V1G1	USP12	DNAJA2	BTG3	FAM89B
TCGA-BB-4228-01A	18.36	0	low	1.414347395	10.90189115	22.69565213	0.168286924	7.861512631	4.85914203	188.4207072	8.296730796	14.22943025	182.5386524	1.574519794	51.32710376	14.46973278	8.926551826	37.79962673	78.74682664	1.171958291	9.485176205	1.721176843	87.52196222	58.68317214	6.889472339	15.95421371	23.88164948	16.56673499
TCGA-UF-A7JH-01A	29.43	0	low	1.577891599	1.640029865	36.43086497	0.329129669	6.68151388	2.268543107	154.1396278	8.66129439	10.11940464	366.5242466	18.19354269	41.65757807	24.13397356	2.567249546	16.69944603	73.95501529	1.441526115	9.757005203	3.057962627	83.35713811	92.3911894	2.982433783	16.01681483	8.544753085	11.56398859
TCGA-CV-6945-01A	12.02	1	high	0.156076395	1.479058029	17.77226379	0.096349382	5.746518582	1.134284332	169.0725694	7.9220192	17.93271715	198.5853263	8.944779111	43.81279012	19.6652129	6.091780137	8.428899859	94.96933498	1.255874115	14.52990031	1.495502359	152.6871152	64.03600061	3.797304568	17.10146404	19.72426077	26.5850776
TCGA-IQ-A6SH-01A	15.47	0	high	1.669598694	1.492168197	23.47254233	0.247101691	8.622902163	3.491905245	313.1684193	7.31428012	13.5057651	216.65481	4.010479644	60.684424	29.54215149	1.554018159	6.196035886	107.9714999	0.9851889	14.42560691	1.906754911	131.9466941	123.412814	2.99697394	18.60963781	16.48718187	23.65334057
TCGA-CN-5358-01A	8.57	1	low	4.241921221	2.412476312	13.34214919	1.094075138	12.39338972	3.029578091	205.3920477	24.56718147	11.45485796	178.8864835	2.708140655	63.76960022	51.73243171	4.113623898	9.882076393	99.59676079	0.963220938	7.142692093	6.404790034	67.99305825	52.43718319	5.872025674	15.42840325	13.62500138	14.67779253
TCGA-CV-A6JN-01A	29.76	0	low	0.938022657	1.965727788	7.477285206	0.090661216	2.469979103	1.043723272	95.25415083	4.989189944	13.16331052	160.3823881	6.754656944	45.41770977	10.23724698	1.237105287	5.196197597	124.8912354	0.743407196	13.78499058	1.453889757	111.4733176	77.10434432	1.478248732	12.51051102	13.1501249	25.30932266
TCGA-CR-7397-01A	24.77	0	low	1.110677647	2.186086629	19.83885265	0.304826282	17.72057969	2.12748436	178.3480619	11.76480133	11.00270538	148.6762723	1.242830168	57.06676864	34.34330566	10.98466789	24.49591681	86.89272139	0.765066646	5.724002876	2.480933318	68.75783568	61.92186736	4.256699504	11.802773	10.32253333	11.71685401
TCGA-BA-5556-01A	23.82	0	low	2.601432972	3.402002227	9.905790298	0.488033326	8.836622863	3.006580166	127.1635332	18.32361019	13.97482767	244.351954	1.37987115	71.86644808	44.11288246	7.855576176	7.881616278	119.1491536	0.967857864	7.265509336	4.212728701	83.50183753	86.18070029	4.765505742	14.1810512	13.22643356	15.13076541
TCGA-CV-5430-01A	139.32	0	low	1.329313977	6.733458608	5.685191599	0.40169949	8.767193456	4.251872866	147.7197581	16.04190802	16.0897341	213.8205541	3.520591529	63.10184733	27.95899463	11.58226388	98.10690908	115.7829695	1.519592085	9.56098788	9.297484575	81.06504746	53.47109645	6.185961971	12.3690739	31.18773085	40.8276587
TCGA-CR-6481-01A	10.22	0	low	7.390110844	3.943781359	7.756538411	1.712550776	12.16777354	5.042757471	251.4052621	23.68501821	16.40735408	145.4974078	1.894035163	69.84265641	50.80241476	7.718240195	24.64127862	118.2561016	0.870198657	6.825982149	9.717883393	107.6591316	70.70795351	8.769211318	8.850926793	17.85987819	13.55601904
TCGA-CV-6942-01A	140.67	0	low	2.76905044	2.174159307	9.668191424	0.790413778	6.333307226	1.825294821	214.3615448	17.34136979	13.54465631	222.1619182	4.774255579	61.14788326	28.01225801	2.968791289	10.27536574	90.02964738	1.589315318	12.34111619	4.230440176	57.86990395	88.08185423	5.162665336	13.55002277	7.43761053	15.61233874
TCGA-CN-A498-01A	25.39	1	high	1.284828242	2.73410687	41.48326038	0.22029805	6.409396077	3.343444182	226.5272166	9.721287254	17.18908383	152.4825329	5.070063655	38.03235	37.42080487	6.645849497	17.85456193	86.9834677	1.208313619	8.740540922	0.982518708	86.12680926	119.2713664	4.781525412	13.16325815	18.87323313	23.16678751
TCGA-D6-A6EM-01A	7.62	0	high	2.578328007	2.683153855	4.647787467	0.367999039	3.636092809	2.462176572	227.9774263	6.739357692	16.78932373	191.1893929	3.824505531	74.00361415	19.27859438	0.936834324	2.153660083	118.5690678	0.57701801	22.01622448	5.725988417	140.2473738	88.98337075	2.761747866	12.04334417	10.96987003	26.76972939
TCGA-F7-A50I-01A	3.02	0	high	0.646200596	2.535633189	8.972089629	0.233707075	4.848735451	2.340109081	300.3296217	9.354714999	17.79403938	188.1154892	8.752560535	49.8952419	20.94685884	5.871373047	14.49013409	86.6517435	1.501763961	15.33064253	1.46833525	123.0469289	115.1109114	5.504368994	15.36215625	20.51821888	26.75801192
TCGA-CN-4734-01A	55.52	0	low	2.390850742	2.476420431	16.34848112	0.389604339	6.164983686	2.82613137	131.0833829	11.17643118	11.7885017	230.8019438	2.857444748	81.06502671	33.16888416	3.022261402	6.823760059	103.9594296	1.279690464	8.672387335	2.182647093	63.88114285	47.32156443	4.379223569	13.50877727	15.70911791	8.803135996
TCGA-TN-A7HI-01A	13.53	0	high	1.425792089	2.541712055	2.995613961	0.714268611	4.708615325	3.643704846	224.7358789	12.44435258	12.2679406	149.9320977	7.770941144	163.6510414	7.193576404	1.762060031	63.38398673	104.1740192	1.041250873	9.485565487	3.99307114	121.6165021	94.86045507	4.255696865	9.945744642	28.86696621	27.07593729
TCGA-CN-6989-01A	32.19	1	high	2.84002066	3.01906464	11.23590522	0.674549518	6.554737344	2.507020008	380.323235	12.09007586	12.23109333	123.5636385	2.250409899	40.77026286	43.75042434	3.183287995	26.49892542	76.10037122	1.542507622	8.826339958	4.563749105	80.69294968	65.97188722	11.72934116	17.85231046	14.35275138	14.03142449
TCGA-CV-7428-01A	54.89	1	high	1.357811468	1.252925772	11.51653949	0.187543987	5.781527165	3.661744198	191.8537637	12.08143638	11.4336623	208.2749489	5.524977749	43.13773929	31.55018913	3.46352611	12.50886261	91.06277904	0.962840726	7.243305053	4.279058361	74.9530557	138.3810829	5.489528749	13.36861656	20.13979195	14.5882597
TCGA-D6-6516-01A	25.39	0	low	1.36874904	1.280972536	13.6170155	0.236228497	10.170033	2.783853341	101.2146426	6.028277015	13.8805194	206.691886	1.952443834	40.51136421	22.47918119	1.696820751	9.581656333	150.9394671	0.911762231	6.324626623	1.335618748	75.57135728	84.0039415	5.394333333	21.08739183	5.826609596	17.73485328
TCGA-H7-7774-01A	13.37	0	low	0.555430403	2.052178825	15.17478831	0.156442388	8.755445639	2.136393024	108.1250542	19.84463099	10.79729706	248.6934224	0.802991383	39.64355884	13.67574672	9.053825993	3.043844688	88.09463747	1.037185975	5.170544807	1.038225143	98.14413373	97.4523581	3.817715323	16.81754372	8.648702336	6.559051274
TCGA-F7-A624-01A	12.42	0	high	1.347170666	1.603149462	2.599941931	0.265866176	4.991907996	2.880369745	215.4531244	16.99448988	19.36570021	160.0978348	3.913697507	124.5034261	28.58921471	1.950383106	5.616665711	97.81896474	1.322776207	21.1855661	16.86935992	133.6122154	76.27205691	4.102415475	17.27761522	26.73002717	19.96850615
TCGA-UF-A718-01A	64.75	0	low	1.447184456	2.48349384	21.70349315	0.280596901	5.728679906	3.798539051	169.2847223	14.60045402	13.68482784	188.6645911	3.618595249	55.62428461	21.46645178	3.537769474	24.77587755	82.27256335	1.072708927	10.57468443	2.632067147	108.530281	128.1410408	3.71574549	13.0583398	33.22000986	26.4115402
TCGA-CV-A461-01A	67.81	1	low	2.496501057	3.425338276	13.44515968	0.574509621	11.76132845	4.58508873	202.9361844	14.7315324	13.15063203	155.7335131	7.84839815	42.3649006	35.00257582	2.572274463	22.50456013	76.62753776	1.25726905	13.80879051	8.409681237	122.6701827	184.6285888	3.388285283	18.53723891	28.28771361	27.01305695
TCGA-CV-5978-01A	7.06	1	high	1.759769904	2.018128667	15.25207617	0.455451408	10.6716749	3.527244455	617.4246027	18.81381816	18.42601508	175.757079	1.830920557	51.01167556	55.55319665	3.001144032	18.80236484	110.726233	1.894487967	11.06135842	7.45833747	121.96983	113.9257664	8.443249072	23.4608056	14.49736262	23.68046378
TCGA-CQ-A4CI-01A	31.21	0	high	0.291237873	2.932716475	17.59720044	0.090941476	7.619182281	4.330689674	649.8764922	5.05901095	13.06956855	187.0502069	4.169173778	32.91624556	18.36955087	1.547201512	38.44042161	55.85800485	1.348107774	16.12478073	0.821226028	64.72003343	120.1157804	5.189864501	21.65494792	15.1179995	17.06954484
TCGA-BA-A4IG-01A	28.09	0	low	1.033152959	3.179368917	16.7753074	0.471603789	10.48955162	5.143055988	203.913664	14.23579466	11.05332886	203.5017313	3.227029189	50.36473354	10.10708215	3.472770387	13.47528073	119.2504197	1.313462412	10.2669294	1.255362469	65.19107933	104.5975239	7.045744924	18.37421519	47.86871788	15.35055728
TCGA-TN-A7HL-01A	20.34	0	low	1.844869252	3.562060554	7.096020702	0.683405684	5.834563899	4.362286214	350.8700364	18.86561485	10.28411623	145.2612424	10.64553264	52.22114484	19.14827443	2.036193388	24.29354453	78.20633764	0.680534503	11.93690872	9.669315338	125.6133076	95.37137912	12.982382	16.53184803	34.51703713	27.52545559
TCGA-D6-A4Z9-01A	17.71	0	low	1.183304462	2.668843741	16.09244205	0.31282411	7.830481356	1.429510958	110.2139755	12.32790462	15.14244903	116.7235072	9.857337485	68.18459304	14.9732562	1.844520208	6.163401015	104.7783482	1.123999105	10.38130668	1.8696776	87.91938353	80.30684967	3.853545182	13.80443264	15.03228868	12.69098655
TCGA-CV-A468-01A	15.24	1	low	3.417873072	2.256270995	15.57481828	0.856964896	6.415707631	2.428442515	162.936727	11.78327647	12.40678764	205.2285667	8.543647517	44.62543291	28.56545002	2.57278914	10.31359978	87.75928218	1.21460087	11.62299504	5.241128241	97.46393697	100.7188422	4.418632881	19.45652945	15.48258211	17.38701111
TCGA-CV-6933-01A	90.05	1	high	0.526837515	3.652236046	16.32354918	0.222015388	9.647103266	1.829359114	473.7350535	11.84467675	9.208728427	185.838112	1.92704347	39.6796274	35.1789689	2.988785437	35.27394121	82.50787328	1.48074719	7.080883514	6.066133144	77.74887322	89.44321054	6.540077655	13.60845933	18.61752516	22.09522964
TCGA-D6-6826-01A	11.43	1	high	1.641516187	1.499825501	22.48312823	0.432119489	8.812992546	2.738400034	367.7507383	16.27838323	20.30365939	178.6705252	4.05567395	54.63287082	54.99904652	11.64346637	10.94734103	86.34335692	1.102034209	7.790622751	2.498750902	54.93763076	64.35455705	5.787902879	12.77431903	16.74167522	10.40737698
TCGA-CV-7429-01A	3.52	1	high	1.065422772	1.656184089	8.515532014	0.143500112	8.180962083	1.595076541	942.1267854	13.08294061	12.63601817	166.9302806	1.319320174	77.30543933	86.37059776	2.077194965	12.78670689	159.1389171	1.585862605	13.75300554	2.857002355	114.6465612	111.2286445	4.404718199	19.46997236	13.28890167	11.49748385
TCGA-F7-A623-01A	20.24	0	high	1.100683502	2.402788121	28.38948499	0.262827641	7.177111936	2.263365797	29.28273854	16.58609574	17.06658809	177.4334051	21.10192385	88.33796758	17.31985386	2.144196695	4.074906755	155.2426575	2.063109212	11.19375412	1.745952662	122.8564672	87.01918374	5.179174693	20.46325084	19.61401853	15.66103371
TCGA-QK-A8Z8-01A	5.62	1	high	0.480192007	3.842310936	3.01112815	0.130596382	8.756186257	4.286974217	324.3948841	13.07697434	18.85569768	209.8031504	5.840092288	37.0660161	37.46552054	6.939994821	25.74513623	92.64167357	1.265395442	12.45808611	4.041093106	88.3338676	71.13801873	3.66729892	24.90256278	24.59038633	14.23292758
TCGA-CQ-6224-01A	56.54	0	high	2.071778858	0.965168661	12.90929642	0.2492626	5.621915624	2.064213389	332.2122606	8.764485035	13.19127752	204.243931	1.177969366	52.79183022	39.62414342	4.809706594	30.12660926	101.995943	1.248708768	9.752803766	3.171734597	107.4015968	84.90801402	4.897262009	11.99635707	5.949136653	30.78286123
TCGA-CV-6951-01A	30.06	1	high	0.439162648	2.402479964	38.33610311	0.058391789	5.56659254	4.549678792	457.3362106	7.126561349	12.89265834	196.0579046	2.321619623	33.1971992	30.58885403	3.860285423	45.66441082	101.7735575	1.070839925	8.198341256	1.018428716	82.44893137	116.3844699	4.158899868	11.94662466	16.58411061	28.33792333
TCGA-T2-A6X0-01A	7.1	0	low	0.925473623	5.660062476	5.341476321	0.453333133	3.84358471	3.939455738	166.3553471	38.63939932	13.09614386	313.8248129	4.300165226	67.13745197	33.0972609	5.980719853	21.03983479	75.4502186	1.672838056	12.79317543	4.056507858	125.2399963	123.3954543	9.868996953	14.03935579	43.89604395	9.721203208
TCGA-CR-6484-01A	11.63	0	low	2.332240949	3.593053824	8.002916357	0.702690574	7.356362537	3.042956848	184.2646241	17.50037604	14.98290783	176.4565851	3.989588714	47.28635208	41.36926893	2.529723639	7.11271588	113.3449632	0.838581922	9.14539105	9.131102689	75.0751692	75.50702231	8.749964211	11.5325402	11.27644797	13.46676604
TCGA-UF-A719-01A	54.63	0	low	0.443949695	5.098637976	1.491561446	0.123534569	12.32576355	3.212788431	144.2581974	7.420116712	14.09167807	203.1050242	6.818304744	63.02553347	13.97960567	5.323692314	14.11531392	54.35110449	1.224872068	5.217404137	2.37327887	77.36468153	105.7022207	3.717004551	20.66556128	31.75513624	15.13446993
TCGA-CQ-5331-01A	45.96	0	low	2.838801978	2.913506013	14.60763366	0.529963117	8.641305835	3.11554638	122.5845058	15.72646988	11.37978635	154.6666366	2.349460911	68.40730245	27.32473325	3.369542535	4.506541365	98.95115699	1.545579529	7.623784942	3.34250489	64.23668555	65.93316814	4.843843234	17.59928301	19.82630725	10.13474683
TCGA-CV-A6JZ-01A	23.46	0	low	2.404488505	2.48546676	9.200575812	0.731689511	5.99307179	2.34072511	251.0466807	26.5070207	12.00142375	246.8352378	4.606888763	74.36844528	33.85863505	3.56796947	6.479018002	108.384333	0.860086229	9.141715359	7.392242101	100.8972699	126.304862	3.927178124	15.31784263	17.5556373	18.55542552
TCGA-CR-6488-01A	12.45	0	high	1.160792777	3.6633826	34.37623007	0.519049741	10.75499215	3.399420654	368.8245461	9.145500551	19.36069647	134.029164	4.261261784	65.18418193	52.57961777	4.034148123	22.07324445	94.28681283	1.737476008	9.476618909	7.571400929	70.84006284	68.28302998	8.633648233	15.76344879	13.76842265	43.43633695
TCGA-CV-6937-01A	20.5	1	high	0.423748967	2.614846599	28.53528349	0.185822584	7.003620145	3.314392978	124.4723389	10.48793144	37.4107264	172.2876649	7.557528134	69.60985313	29.9426039	1.895418512	12.43801822	129.3281694	1.071616225	12.41133775	4.802029112	169.6585479	62.55717302	4.360136618	18.35133917	4.272660343	15.10654184
TCGA-P3-A6T0-01A	18.99	0	high	0.290269209	2.077372495	21.00470334	0.03167492	3.976716149	1.954257387	374.5659082	7.847012679	17.63301834	228.6558902	4.666695056	76.13723768	25.00954719	11.52477417	13.18021422	157.8754488	1.579757321	9.422051314	0.33633543	100.2868492	97.06246877	6.371333087	15.76731922	18.89748729	13.50594993
TCGA-CV-A6JM-01A	6.37	1	high	0.300435032	1.490073588	8.660482184	0.075403754	5.772925094	4.557215645	239.6130531	4.291925742	14.58750311	119.2870712	2.794415567	54.22395794	5.981183404	0.705199496	5.315628755	59.57736872	0.492304512	7.801150602	3.694761626	80.06620849	31.1398864	3.377966388	11.77114967	3.867192664	20.81703734
TCGA-T2-A6WX-01A	6.87	1	high	2.666628918	3.746655237	15.71049273	0.50927619	5.58101365	2.533137664	261.0899102	12.31248945	17.18815863	230.2399003	14.84483115	114.1632221	35.64200483	3.524694842	6.698731146	87.16019675	1.408328641	14.23511437	7.257421388	112.4158186	111.2219878	5.531046798	16.40630634	17.97541659	13.70903881
TCGA-CR-7368-01A	40.9	0	low	1.491068241	5.546728823	5.883399895	0.404169626	7.650273282	3.105500182	173.2650064	16.43371971	8.225136535	202.4246205	7.120047476	45.03496408	39.30731927	5.661973377	20.55183112	107.4477805	0.713567872	6.801829948	4.29255744	45.15733394	134.4745696	7.887750993	10.08874239	36.55410478	9.918296859
TCGA-DQ-5625-01A	37.22	1	high	1.945955166	1.721272849	9.620761328	0.194587634	6.59689742	2.710184996	242.4162102	7.508613433	21.34248099	240.7831257	2.15764217	42.80171091	20.96271489	2.324661801	8.695577402	76.73537248	0.867554744	9.60248287	4.192775672	94.19779676	135.9280523	6.352938895	17.46939644	15.28599464	36.16864288
TCGA-CR-6478-01A	6.01	1	high	5.098388975	1.601746492	9.406246446	0.720574757	7.87306107	4.205671319	255.7576662	22.15375307	14.9239031	148.8707604	1.982567972	69.92726505	45.69511174	3.091141402	4.444146043	283.3641666	1.353290855	8.688942551	5.545423995	92.53484168	68.06069552	4.402338807	16.03244098	19.54819406	12.46318759
TCGA-P3-A5Q6-01A	15.77	1	high	0.487222224	0.921178219	29.9268708	0.131246385	8.346270639	2.492065759	273.221314	7.939995109	12.53924188	166.611332	1.503627544	43.2061091	19.13877831	2.709457794	11.46891042	110.2906663	2.077715086	14.96408836	2.01916565	131.1389214	128.404737	3.625307153	32.41838983	15.24057497	43.79013569
TCGA-CV-7421-01A	0.07	1	high	0.343222169	1.602941557	12.9518696	0.134831819	6.407969922	2.729787188	324.9677088	9.013879106	11.97411733	140.594713	2.565021911	64.071685	24.10617351	3.044405756	39.44522249	120.2849431	1.277475159	7.275798618	2.192063713	108.3075357	83.68541796	2.906356851	11.08109305	22.50874128	18.35176796
TCGA-CQ-A4C7-01A	11.6	1	high	0.860101943	1.875880032	13.63638679	0.162684651	7.724398366	1.731933698	294.2704982	10.94125876	12.07084501	208.6674973	5.526886332	49.52204665	40.58178479	8.430318663	25.15431499	150.2414626	0.849034007	7.240933461	1.638352622	87.63261342	99.38263144	4.427809587	12.18540647	6.147628441	29.3863248
TCGA-CR-7393-01A	32.62	0	low	2.8857924	3.381133666	25.4828824	0.437924053	14.0951585	3.764609405	135.3270032	18.48061798	13.29057842	204.5457217	1.232018801	43.49137373	51.80729811	5.527460612	18.73512334	107.1485914	0.83063659	5.783769388	3.511387364	58.39887808	65.59605455	4.824372	14.51596007	12.00271258	11.74250359
TCGA-CN-6992-01A	35.02	0	low	0.588102542	5.350653589	5.336855553	0.202390728	8.404222096	3.36235174	126.2954818	21.45555426	9.229847201	117.1418985	4.295053498	33.14698151	11.38933794	4.163773743	33.38816489	92.4920491	1.307498572	10.64399774	2.372992625	61.10978748	99.653297	11.93507281	20.20097903	27.81298258	7.75041065
TCGA-CR-7404-01A	48.36	0	low	2.927144337	7.003743808	12.91775545	1.208525486	10.27712692	4.069802034	205.5264582	17.17527994	11.97794982	169.934998	6.699311933	64.24280215	32.03461207	3.863731401	23.12302869	108.6099113	1.129955613	6.235741601	4.935176872	65.77486728	81.48867686	8.304971758	12.34259648	23.45611907	14.79572301
TCGA-CQ-6218-01A	41.16	0	low	1.771095705	1.309623967	19.66941763	0.155601147	8.1683581	2.294546667	123.2570167	8.759030816	14.8026307	184.3680241	1.436305363	61.19289499	25.50217079	1.888581401	9.252131131	92.38163615	0.814386138	8.973214084	2.537349583	112.5953649	96.7152497	4.134183201	13.61325975	35.39803868	14.94607715
TCGA-CR-7370-01A	3.45	0	high	1.005793318	1.793289787	10.8727708	0.267029678	12.41590451	8.414832047	598.5835491	7.093207907	12.53280831	188.0281409	2.342924244	54.74559339	50.15049263	4.636615875	74.9844627	54.45865906	1.21171415	7.308580564	3.415910056	54.9201778	68.07900792	10.1433813	12.031381	91.14490888	12.7624459
TCGA-CR-7364-01A	47.14	0	low	1.323754596	3.025643816	16.59390561	0.21788773	32.58034275	7.325665993	116.8523541	12.6542641	12.18635226	208.657126	0.988509586	49.26666228	37.22922206	10.15807687	27.08583741	109.2895291	1.256203514	9.597504339	4.93569804	65.45478631	80.82012136	4.717866477	16.24313841	18.81405309	14.35510522
TCGA-BA-A6DG-01A	2.27	1	high	0.932477432	1.251505232	21.44815105	0.246032853	5.617621674	1.129249037	333.202841	14.36082974	14.58668684	139.9006425	6.064863328	48.23604432	43.71845388	5.658839666	25.77971238	102.36242	1.691481649	16.33057329	3.793349421	121.0395213	104.822472	5.204697004	14.66301562	13.67279391	34.32502731
TCGA-UF-A7JK-01A	13.93	1	high	0.05115053	2.779265063	41.32233468	0.060282111	6.878110918	3.541689095	164.9176856	7.663258429	11.14341827	108.6313528	6.278918987	70.1923151	44.03031536	4.979376313	20.59495807	117.5437133	1.393587921	12.89440199	3.467190066	112.3135994	74.40259355	3.628651719	19.47259762	24.67075886	18.17209102
TCGA-CR-7382-01A	26.15	0	low	5.369954206	2.385464394	12.20825832	0.966872231	9.497259936	3.189445687	157.067329	19.58586615	12.04408065	161.1260487	3.488534554	65.13201571	49.93738989	4.618453097	25.00027693	105.9493645	0.825418497	7.885220317	6.030257395	71.07043062	53.68541748	6.314415422	17.05919065	8.64635103	11.13347355
TCGA-CV-6950-01A	15.08	1	high	0.51157854	1.483318625	14.7929142	0.119584945	2.244776091	3.324674085	251.2836697	7.890517746	11.05290638	181.375666	2.565948198	77.26140884	26.62801408	6.399384389	30.02226257	65.69125898	1.485938711	8.632125098	1.567202727	42.43696423	69.71930556	4.085669952	12.94473216	8.617489229	16.02262028
TCGA-CV-6943-01A	19.78	1	low	2.75439308	2.111240334	27.13971572	0.491835984	10.13957896	3.627428312	208.52547	15.95548755	13.16634937	188.164084	1.678556846	65.90774901	53.13017033	4.178079308	21.0940637	87.67056999	0.830515357	7.220953848	5.801375377	82.10906129	80.84615893	4.236219714	12.67238254	15.45895406	16.32933462
TCGA-D6-8569-01A	25.3	0	high	1.729015217	1.91883079	9.229923571	0.302339499	5.938608894	3.068662025	120.0318905	10.21423948	18.32194059	173.8381465	5.572857964	46.82841069	37.29085822	3.220584746	9.036263337	152.7844385	1.127714385	12.19996827	2.588667103	88.57084614	102.1832482	7.777920099	19.83101316	15.12790019	15.9127942
TCGA-BA-4078-01A	9.07	1	low	0.970235894	7.313237789	8.448144484	0.478107532	10.39824362	4.728975253	241.5349265	11.48497701	11.01829337	152.3691223	6.702216829	60.37562184	32.64602646	3.956983693	61.65853515	47.7122587	0.648750103	9.68183586	2.275323056	70.06481828	91.25219562	3.609587816	9.871139088	27.96325262	25.36753113
TCGA-MT-A67F-01A	12.61	0	low	7.972036655	2.724902986	10.68280589	1.136866221	8.182203932	2.488599998	183.8698845	23.29708988	13.76502836	374.7499853	12.52777884	77.48723632	32.79839329	12.73339722	8.036339852	84.28510201	1.799039692	14.111473	6.618550692	100.948703	85.89606343	6.032763351	16.88046339	20.90054462	16.95287507
TCGA-BB-8596-01A	70.99	0	high	0.864145289	2.647399148	5.462162986	0.550030417	5.26688027	3.654795925	251.7836588	16.23118142	14.66314716	145.4490697	5.737754194	52.93369783	35.72724834	4.907805232	19.73004835	78.44967575	1.236130872	10.48615232	6.45017553	74.53272498	113.8453478	6.031540616	10.87037911	11.65579131	19.70502891
TCGA-BA-A6D8-01A	27.92	0	high	0.447423278	3.009269412	9.050123521	0.156661277	7.941880439	3.765252379	788.7493831	7.475024681	8.605507898	124.8721869	3.453883882	57.22765793	10.76632234	0.460820259	31.74632951	94.97859471	0.625629151	18.14305718	4.573660178	153.1563238	77.37765603	3.367516878	18.68179901	11.30151232	38.83729187
TCGA-CV-5976-01A	48.55	0	high	0.61429557	2.107691879	22.65565959	0.060873672	8.326545361	4.618650109	367.765724	8.570715763	11.8580954	177.251307	3.455869882	65.22207989	31.37555635	6.744685597	43.29338931	126.2062615	1.311770609	11.63867454	1.878273817	83.09265436	108.0964493	3.403779855	16.62049673	8.690089041	43.7732756
TCGA-CR-6492-01A	15.74	0	high	1.084421539	2.098827494	16.56143805	0.246520944	9.141890877	3.753400748	132.172088	11.38404828	14.61062948	160.1698081	4.110061124	60.10563314	29.80302906	5.052456914	15.40594316	132.0066151	1.410408222	8.386937124	2.04046965	89.62889134	115.1736157	4.767342423	18.42909091	20.17925149	17.03644942
TCGA-CV-5440-01A	107.42	0	high	0.110550376	2.142603762	45.05320944	0.063472782	8.617505188	3.173017253	533.5435308	4.491116332	11.65709894	251.7710741	2.043751615	39.66746963	31.33197326	2.215901136	26.72527682	61.72767505	1.220888191	6.999998723	2.499194391	62.46138144	102.3463193	4.113207323	13.77986214	14.70904869	35.9606304
TCGA-BA-A4IF-01A	29.4	0	high	0.347772405	2.676919253	15.31586979	0.103949497	5.890076133	4.053353178	127.1429358	9.632222892	13.43750082	171.1536731	4.486290651	30.35800824	19.82146597	3.290495956	7.973474393	151.6121461	2.119785648	10.70066783	2.114368967	68.01168286	73.1687823	6.713111983	25.37416814	22.74583848	10.65679123
TCGA-CV-5441-01A	94.81	0	low	0.615769906	1.660193468	28.03675523	0.15044988	8.928334346	6.94407982	217.1452128	10.13082976	6.502078846	181.9966622	7.269675137	48.48316146	35.14105275	4.622419967	48.38112912	92.29038266	0.829932275	26.07571254	10.31559936	87.78343989	69.31269714	3.957173409	9.835090637	28.01915569	33.44446527
TCGA-C9-A47Z-01A	6.27	1	high	1.597091826	1.574430592	32.39114386	0.145013077	8.650604769	2.336895049	139.1873913	8.215145387	14.27631675	175.520387	6.819994878	59.84858192	35.43254858	4.216391823	17.24579825	101.0585019	1.702663393	9.719051086	1.164134348	63.38745387	83.90288367	6.566559908	15.21691862	23.78847549	19.11964801
TCGA-BB-A5HY-01A	10.55	1	high	1.085952485	1.896257865	1.969706737	0.13259404	9.337682337	2.000713599	590.2053804	10.26241952	14.53324679	191.4683783	3.165273276	64.29373529	58.627111	3.533395384	11.05222402	155.8851059	2.954314156	20.52067531	1.822518194	143.1843389	69.8678349	5.428187579	25.48486179	10.68856008	10.71551728
TCGA-CQ-5323-01A	48.16	0	low	1.1712238	3.948291204	8.542655121	0.443960963	8.198859164	3.723821679	165.5901027	11.11375756	10.92120452	214.648851	5.81913246	44.75965625	27.37405519	2.673491905	13.17619312	79.89977414	0.79591958	6.942440856	1.460991771	74.50787976	96.09967249	7.773094926	14.35175628	19.97427908	10.53056414
TCGA-CV-7101-01A	5.26	1	high	0.577538211	3.662270646	9.772803365	0.288062166	7.358534425	2.56694633	498.5060847	15.22582622	13.55675874	180.0097665	2.172869468	43.79677299	30.14279314	3.618165525	19.88033875	65.04086052	1.245266008	7.028137194	1.728695531	74.39812228	116.6225651	9.531838124	15.70337394	12.67569374	11.51324439
TCGA-BB-A6UO-01A	8.8	1	low	0.545957783	1.48323136	15.27342854	0.060767839	4.213098218	1.402941111	102.2578255	7.967309828	13.27635527	275.4812329	4.711556675	64.89795846	15.61130874	3.931380131	7.502883848	82.99950261	1.383978162	12.42150694	0.992035296	110.0467951	115.4693389	3.729441642	15.06781501	18.88046783	24.59587242
TCGA-CR-7388-01A	27.04	1	low	2.9137502	3.840816648	31.78277923	1.125174525	10.67971304	3.843821439	267.9106212	19.62969813	16.5141977	168.2447092	7.741044956	45.88673192	31.61065106	5.434790473	24.74880502	101.0182375	1.134066483	8.453625943	3.203913911	87.78325712	94.30956621	9.173582886	17.80367489	11.98152147	17.79952173
TCGA-QK-A6VC-01A	19.71	0	low	2.645988187	3.410985934	6.740249534	0.76361129	8.372808072	3.784339029	159.5940006	11.12193089	11.20810293	393.8703331	6.931222641	63.32790853	20.51424511	12.53114829	11.2104632	97.45351851	1.704100115	10.5074148	7.460473738	64.89175665	75.61921177	8.933291474	15.99538097	23.61186319	19.0297754
TCGA-UF-A7JS-01A	22.34	1	low	0.962347987	3.858616267	5.820722015	0.126016656	1.842290664	1.736871464	38.93050896	6.309196867	16.1908471	190.2107988	4.547696012	43.37822468	15.11106353	0.302444465	12.37442923	72.07625965	0.255133277	12.1444318	3.243852393	135.2254734	69.53708952	1.119938589	11.23157015	9.706613358	33.9188534
TCGA-CQ-6222-01A	66.23	0	low	1.1308303	1.654471701	16.30494585	0.325111823	5.657495665	1.757453364	231.952801	13.62183277	12.59888898	266.7302143	1.906396244	46.67521692	30.59647855	1.978992505	5.300513635	68.30741519	1.100064483	7.197468567	6.264660834	102.2764671	101.1292299	4.374449817	14.39051358	10.49250878	23.78102992
TCGA-D6-6825-01A	16.13	0	low	5.983550497	2.004645593	22.16802613	0.815161581	13.38961541	2.655371975	105.3549829	15.80146681	15.21949538	196.6780286	2.956395228	72.96859294	36.16678703	4.189506087	17.83399585	130.0853187	1.578260354	9.004608279	4.639064368	85.1479267	100.6614196	4.61072618	18.98419431	13.18639799	19.37257041
TCGA-CQ-5326-01A	2.92	1	high	0.578040487	1.182127371	6.487783421	0.113539068	8.779886611	2.353531504	306.3482885	14.87012499	12.91346866	187.5809238	2.529261816	90.87736534	25.61540113	3.131832471	7.483590261	101.9122995	2.316644789	8.592496524	1.709959707	51.20115532	59.58806277	7.706444099	16.21934457	7.772032034	14.22460711
TCGA-BB-4225-01A	4.8	0	low	6.259682659	3.689295491	15.92716231	0.562708614	14.61137539	3.998447515	180.9056712	20.63889364	12.96386211	195.8572425	2.291839314	81.40829094	42.09886213	16.81755278	17.11256398	124.8267856	0.690667497	5.613647096	8.064027681	91.26750176	60.5458057	7.142006346	10.76554463	53.06036553	16.09511624
TCGA-CQ-A4CG-01A	14.13	1	high	0.442562153	1.607479784	21.9325238	0.104825339	4.983264264	1.832079866	440.7725723	7.068746867	17.60586149	172.8899997	3.163436345	49.95311421	42.13497977	5.702071812	24.10776208	167.3483224	1.815568641	11.34684055	0.758912915	67.90287852	109.0375098	5.848576744	17.70377751	23.70894483	14.82938535
TCGA-CV-6948-01A	42.35	1	high	0.534428203	2.905375958	3.534198572	0.179683028	5.424080698	3.959693084	155.0634192	10.7496988	20.2205087	193.2010669	3.331589615	78.16950416	23.96251961	2.478527753	20.24813319	45.46738243	1.92142662	12.1070842	7.120532304	130.4394853	104.8839928	3.836373267	19.66162322	14.77258676	14.02749372
TCGA-CN-6017-01A	28.02	1	low	4.843256304	2.083403581	10.58686518	0.893659904	9.477665577	2.629411727	167.719552	19.24400429	10.79391608	212.3653537	1.659585259	65.38936075	46.04411693	2.879933882	8.54213299	69.50074943	0.994216638	7.910209871	6.035100039	69.88634079	63.2860873	6.225493784	14.30819925	6.502170875	22.33182409
TCGA-F7-A50J-01A	31.11	0	low	1.283443488	1.279198461	11.29240645	0.210654525	8.583204174	1.892332155	136.3587255	7.280878558	14.84864398	241.4915174	6.498292548	42.79352775	31.63446253	2.819013812	9.024779664	160.774602	1.327671041	11.83545466	1.391751953	103.578436	76.25754661	3.585060885	16.4756888	14.24729545	36.42404276
TCGA-CV-7103-01A	52.27	1	low	0.767016899	1.533850857	22.62207646	0.18805529	12.66146101	5.488717495	308.137858	7.243716396	11.55559725	232.1443732	1.369796008	54.28498843	28.16315063	3.675467005	79.3929956	75.22282499	1.358997952	7.574288371	1.908134645	104.362201	89.85838175	5.57808863	13.54750652	11.87383423	34.64852901
TCGA-CV-7100-01A	9	1	high	1.068378493	2.637194546	3.307648695	0.152018453	3.366397219	3.779677	99.54800297	12.46441189	16.74725546	191.4271653	3.106490194	90.27168427	27.42201276	6.344220854	4.034896307	105.8481376	1.375171633	12.73833915	3.764305721	82.94380362	107.3839159	3.54215083	18.79792572	15.8728054	11.06439254
TCGA-CR-6491-01A	22.77	0	low	0.674664766	1.998787453	17.49177887	0.08589134	5.62025832	1.259686401	105.9102437	8.022616162	10.24187099	153.4675881	2.171864607	44.5315525	21.53962492	5.267671445	5.913390101	73.02714708	0.921276575	4.082851668	0.681057199	74.2875058	65.23118881	4.684973575	11.46336863	10.70486625	25.88382926
TCGA-CV-7416-01A	25.07	1	high	0.564366096	1.222019536	36.11749242	0.092556987	6.653882125	4.437734761	526.777597	11.25170129	16.57374256	270.6023214	1.161487616	45.90870694	55.77960435	3.969462202	13.43256261	139.6126701	1.512942306	6.093098042	1.786913815	97.87708467	106.5685594	9.532543464	16.28676421	11.871949	15.80479866
TCGA-CV-7413-01A	9.66	1	high	1.175588657	2.072172389	30.52516011	0.194098132	5.828538257	5.523315006	137.0204238	10.50381756	14.38554413	163.5514849	3.511896918	68.07357558	44.88033374	1.911560341	11.89954507	102.2592718	1.194770265	11.01924999	2.358199946	110.7400974	63.86113878	3.900651188	15.81919136	31.7820739	14.17658505
TCGA-HD-7754-01A	25.72	0	low	0.33165722	10.57859167	11.06971553	0.590130855	24.39238428	3.576888894	175.5356384	17.20302245	9.009356429	156.8379272	3.993949683	53.95198277	29.43607104	6.644244021	66.13623485	87.35529984	1.679507618	9.675367802	2.598593407	58.22310056	115.017016	5.520267597	14.98901995	27.09326757	11.95374659
TCGA-HD-7832-01A	27.46	0	high	1.566383315	3.889718634	5.418046473	0.166608289	4.149491018	2.126604768	107.1008289	11.10960591	14.22452638	172.4580638	2.191247414	66.78636889	31.02177448	2.317222501	3.353881336	97.81054181	1.036920925	8.379571775	2.165813805	116.5317503	152.6987465	3.984689579	14.8861093	19.17295631	7.868316045
TCGA-CV-5443-01A	91.46	0	low	1.387248667	5.089259252	12.91585869	0.566594205	9.839347343	4.537528874	246.2105237	21.41383539	10.84794156	153.5251176	7.023875812	64.80204273	39.51952288	8.007262836	36.29326245	89.47323865	0.536021236	12.57165728	6.565319859	115.1391362	61.76821079	7.074296374	7.750324561	39.28711658	26.12520262
TCGA-IQ-7632-01A	14.49	0	low	0.254685028	1.61725549	9.068649577	0.09710811	5.863594852	2.568963997	154.570657	13.6797531	10.7813752	245.0549543	0.672569832	33.255794	22.41645958	3.231099633	4.419067014	115.8002349	1.315010147	9.22989487	2.350574197	81.10754906	85.52230816	3.722326291	17.54809567	22.83735735	17.05439729
TCGA-MT-A67D-01A	1.84	0	high	1.400796943	1.343113154	5.313944912	0.237048342	6.91110276	3.883112543	137.5621347	11.8838493	10.08063889	197.8631257	2.240494047	109.899574	17.25983754	3.464343651	6.829287954	122.7065862	1.299379509	14.74624135	3.847782321	89.20777387	117.3229574	4.586466598	17.49626478	20.26121459	17.84071167
TCGA-T3-A92M-01A	13.7	0	high	2.260425429	3.57659336	18.8102897	0.679963073	6.898936702	3.833161957	207.6493033	14.85975274	17.85807515	168.2481118	11.50361007	71.92180825	37.47626695	3.353292355	13.36618407	122.1460956	1.37063441	16.11650301	5.372355955	111.776615	89.67517027	6.032063551	15.81184432	26.45305361	22.8836444
TCGA-CV-7090-01A	172.54	0	high	2.694583468	1.210247009	30.81157012	0.227614272	6.390206065	2.668931895	281.6924325	10.038086	11.73321364	192.798623	1.856785786	72.64322801	47.7559557	12.10624252	35.10434667	118.6037398	0.989816956	8.791899887	4.255364658	56.66671467	68.8055975	7.133322076	15.0884973	9.584398447	18.10958617
TCGA-T2-A6WZ-01A	15.9	1	low	0.509861185	2.274974446	15.13734556	0.091042952	3.262723439	1.881843976	323.2250486	6.539033637	7.882878863	155.0984535	12.89192371	29.61040396	14.39195448	0.879487982	11.0075281	54.93582058	0.26354629	7.780893235	1.054610233	96.78956702	116.9930448	2.635256802	5.663975294	19.38749536	22.50721239
TCGA-CV-A6K1-01A	22.5	0	low	0.528710205	2.355907	6.122511794	0.144235533	2.921557238	1.059226583	107.3800985	6.269201599	8.811818463	226.9193866	16.83999616	65.26512399	12.05946726	0.65945465	4.102978541	93.6131429	1.166461414	17.93976928	2.923855867	131.5075014	80.4593283	2.546082272	20.04397827	20.80408039	18.79664602
TCGA-P3-A6T7-01A	16	1	high	0.262327475	1.476801869	17.36878356	0.12881631	7.070084077	2.413244896	309.9110303	9.353968505	12.99828504	175.7647335	7.557506932	47.91429759	16.47926106	2.499588805	6.036109926	81.98626643	1.016126868	9.03644838	0.845559493	132.6577759	101.5927725	6.02032088	17.13749401	9.493131935	21.67705669
TCGA-HD-A4C1-01A	0.36	0	high	0.468827029	2.295855991	9.429312335	0.128364106	6.079050342	4.686694053	73.14595705	10.36969185	15.13318048	174.2548506	5.298979373	70.67115821	25.08724498	4.209288978	9.052308797	119.5229879	1.645864051	11.3796923	0.781174699	59.42198113	81.0861195	5.906021389	13.82900191	13.38667264	9.742236185
TCGA-CV-A6JE-01A	35.32	0	low	0.868168476	2.634645619	24.62639127	0.152995457	2.392031886	2.949815051	153.1117089	8.422374074	10.75177539	142.1709192	5.871867738	41.20099081	18.99550116	1.741305402	14.11035692	82.9048288	0.879422821	11.98181918	5.653651662	78.53092563	85.82675568	1.59871601	15.96107291	22.78232387	57.49374864
TCGA-CQ-7063-01A	70.07	0	low	3.99527038	2.939663619	27.12260312	0.60205033	6.520958866	3.42276073	93.40177857	11.32520787	13.03421183	209.7991814	7.367863751	57.58449772	33.48071576	5.910273186	16.87161556	91.40342608	0.957019693	7.714796827	4.081571192	65.06753408	122.2733779	5.588317396	14.96546258	15.61744102	18.20822854
TCGA-CV-7568-01A	30.45	1	high	0.909180533	1.923874516	47.72869246	0.145857386	9.326284703	4.785364947	128.3485138	6.810165591	20.80021584	350.4922108	2.94035048	28.21271063	59.62047761	8.157475957	14.9273953	75.72782981	3.636912717	6.502109024	2.85655075	85.10795058	106.049505	11.80282171	18.49173012	20.64380803	10.74249831
TCGA-D6-6517-01A	9.59	0	low	2.042759085	2.231045718	17.69859632	0.382600485	5.382058822	3.201544932	157.7647024	11.44959205	15.1732246	167.4223465	2.100598901	30.47387165	42.60193414	5.338238971	9.388017833	116.9115161	1.063159251	8.44808583	1.567268156	79.67002618	76.03381282	5.228258804	13.25484733	19.43193547	20.57686126
TCGA-DQ-7588-01A	14.03	1	high	0.019071081	1.012895291	6.717539473	0.019978418	2.972765264	2.15208534	281.6359921	10.36366971	14.59252164	163.8686052	3.428957307	112.6198295	28.8289876	1.921702655	3.000199476	106.1684906	2.988763532	7.139592554	0.620744316	63.38269235	49.85031975	3.718897487	21.51172743	16.12163818	11.19802509
TCGA-CV-7427-01A	156.37	1	low	2.820885023	3.220994687	19.50564064	0.332659868	8.384279249	3.016788696	100.8756338	15.71211061	14.72804038	358.9469626	3.375395562	67.35903795	32.20891448	6.77364879	8.580222328	108.7636161	1.228625099	8.015565006	3.850349437	86.43246359	138.2786253	5.022703321	18.62074617	16.02940798	8.962874642
TCGA-CN-A6V6-01A	20.86	0	low	2.026505712	6.860291495	11.51032056	0.635307337	15.21347751	3.757898415	112.5506834	23.82292672	13.36879755	258.9236784	8.996929237	68.3477607	25.0521914	4.620164751	20.04591695	77.47151977	0.812390683	10.48863167	7.315647334	86.77846468	116.6450384	6.012798684	14.91474659	24.93882818	13.98096817
TCGA-P3-A5QE-01A	51.22	0	low	3.486253482	7.171749939	12.13905475	0.828353289	18.57801737	4.906391773	129.7707377	52.19409135	16.39675146	136.652024	13.4284215	54.8199019	19.72520848	10.16901601	63.43057811	82.47706529	1.186447571	11.03841159	4.531141977	102.2333674	92.37095963	9.85556088	8.717403033	52.93519733	14.80395161
TCGA-UF-A7JO-01A	20.73	1	high	2.627639148	3.130503067	12.07366046	0.72482094	5.274291902	2.753218009	492.6559507	17.77844194	15.82825197	229.2807732	7.42629009	68.81401668	29.13799559	3.542927388	14.50729118	99.89760036	1.123698285	12.7567946	6.725305426	104.2672917	94.12266173	5.312508579	23.28391428	19.87875351	14.09287138
TCGA-CQ-6228-01A	14.98	1	high	0.227083017	1.381137509	19.85763242	0.108789722	19.36135656	3.803032587	437.778392	7.201756733	16.47596316	404.0785697	2.707077008	50.90015226	27.74192197	4.429548096	42.65441687	95.41766498	2.452429317	11.60076533	1.921778622	147.8772573	165.1197841	7.853551995	19.47112897	25.32872965	20.19598359
TCGA-CV-7099-01A	7.98	1	high	1.767464617	2.392100118	10.47729475	0.222808342	4.635229049	3.213079914	252.5401195	10.84293666	13.64173949	262.8924276	3.250124811	59.3812959	30.10402659	2.772450561	10.21108963	87.81836775	1.52571909	8.474639629	3.551286767	88.15416898	112.5895024	3.314158016	22.50304512	21.0218462	11.77278425
TCGA-CN-5361-01A	69.65	1	high	0.461664607	6.248297053	23.58983568	0.153023253	5.493256346	4.945122681	121.3865746	7.771667451	14.23061729	156.1620803	2.264439933	89.76891916	38.87967547	3.358910284	15.29052575	93.57476026	0.966419346	9.810326427	2.441385139	81.35043105	86.36320342	6.001209445	13.96794639	18.81496615	16.61952017
TCGA-CN-6022-01A	9.23	1	high	1.691211389	2.359628074	7.531636254	0.319091732	12.8903989	4.896049771	270.8262866	11.57779369	12.33627787	158.1517046	2.230239166	82.92038405	49.43096964	5.210083359	15.65775545	84.1970869	1.195540608	16.05899553	5.976521743	64.67600544	51.4904298	5.166414774	17.52727665	12.87659532	18.11154265
TCGA-CN-6994-01A	38.86	0	high	0.695122671	2.928216696	26.45790059	0.254454242	16.75761178	2.6363537	218.4211702	7.342245179	13.06170316	182.5178092	3.38087632	39.84346277	39.21147326	5.532600073	18.49354934	100.8770584	1.403545327	4.826162051	4.448224513	74.89617773	82.9963395	4.387767995	14.70566071	7.366067597	12.94001214
TCGA-CN-5369-01A	12.48	1	high	1.594741793	2.165301786	13.54209278	0.477981287	6.591280563	3.040618505	311.4661945	14.79647331	12.86838616	229.1082147	5.5065747	104.398939	32.61261851	6.01012387	7.040967178	100.3196455	1.50495469	10.03085319	4.804358122	99.37605773	61.53254748	6.041526336	17.33132916	16.88266579	14.85107853
TCGA-CR-6467-01A	58.38	0	low	3.960092018	10.48288174	8.077847949	1.28869301	13.09835136	4.91684169	182.8903866	27.67225442	21.06437078	110.0279394	7.399305487	81.93377129	26.85200444	8.242239797	44.96999762	94.58109793	0.808304915	9.243191583	6.739664246	88.80927248	81.89859995	8.323394865	8.5228291	36.2652924	12.33794101
TCGA-CV-7263-01A	18.4	1	low	1.699804515	3.587675492	4.555393475	0.262331652	6.0490754	5.018091954	177.6993322	10.95102556	10.40521397	218.5332976	1.885211253	50.654825	35.89321185	4.078125341	40.31921523	140.7915411	1.133584131	6.870723027	3.845537707	81.08138331	88.90399666	4.16424804	19.4189389	10.30549925	17.71104748
TCGA-CN-6024-01A	11.07	1	high	0.216732723	1.53510428	19.23707866	0.041197524	24.77579405	4.867450384	491.3184972	5.994302885	11.60366832	140.5843287	1.359303783	44.1503052	23.06147668	2.724020737	27.27843735	50.49561598	1.344118986	5.659660264	1.080368395	74.21944527	81.30897791	6.364590001	11.34358352	33.60832184	18.89805959
TCGA-BA-A6DL-01A	20.47	0	high	0.364128302	1.445097129	6.531579883	0.208064887	7.843968089	2.950213848	140.5041478	9.235490201	13.12472504	267.0759315	5.528695744	48.36011472	18.44381342	11.61019313	12.27973066	100.0674627	2.171556355	11.9318032	1.355710533	87.43762143	138.6006249	3.879780842	28.38449225	19.68308268	12.75511608
TCGA-F7-7848-01A	37.16	0	low	1.076013731	3.139821543	23.36372377	0.414826112	38.99274177	5.806381036	126.9809786	17.27815494	12.83545975	144.2759876	2.467973593	52.24151671	27.09856541	6.096459106	39.82921691	112.6387659	0.831261448	12.71130359	9.32021827	69.5985116	63.66561813	5.406994889	10.64481219	21.45661503	11.27568769
TCGA-CV-7415-01A	22.83	1	high	1.548958136	2.093816877	46.40056244	0.18770512	4.338216581	3.396676158	153.9870536	13.80396895	12.03452298	190.0940354	4.31743887	46.53105952	52.76974073	2.485789006	17.55300275	74.34999707	1.946164875	9.029065216	3.101181496	107.1857937	171.2867661	3.726666784	18.90319306	27.16192711	19.94630676
TCGA-BA-A6DD-01A	5.68	1	low	1.442147187	1.495524819	14.27207109	0.256146087	3.799903559	2.365447777	117.4208755	17.84226904	13.57704474	265.3547655	3.7389545	51.67891422	14.57668392	5.199240086	5.420087455	87.81127388	1.202175809	11.24958682	3.948871854	124.3514954	200.767797	2.917510745	15.57886836	19.01397323	25.53618164
TCGA-CV-5444-01A	80.06	0	high	2.180364997	2.367406437	13.42862866	0.479660869	5.796008825	2.217316597	223.5751541	14.76816932	12.56737061	216.5117596	3.891277144	45.43081308	78.36473897	3.58816577	17.57691074	85.00701672	0.901621259	7.864180115	4.404692518	108.783787	125.9715104	5.768579216	9.344892146	10.49466765	19.38896167
TCGA-CV-6954-01A	65.77	1	high	1.588918722	0.243312519	22.14628675	0.141590057	8.686345672	23.57218783	208.8281674	12.82436473	10.21968237	158.3870239	1.127494644	60.30672026	59.68645948	2.764038495	21.39940822	205.1505542	2.442607389	7.548431874	4.697087338	91.06949371	142.9139935	3.093795615	23.03686344	45.87115703	15.22293352
TCGA-CV-7248-01A	17.12	1	high	0.60418941	1.730489786	9.129681604	0.400665082	7.366505948	1.825522769	231.4534345	15.45270453	12.82133035	147.545721	3.412736001	51.96023181	28.86189747	5.738306016	18.99879117	99.51211518	1.788587193	18.66197504	3.237045442	94.46281325	95.34896379	7.744098038	19.86004631	13.93649406	15.52608857
TCGA-MZ-A7D7-01A	17.97	0	high	0.426863745	1.339144124	14.52341877	0.030800145	2.652800898	3.936490111	337.1159321	3.223712697	17.82460112	99.34394243	5.087103131	30.65764384	6.709005332	7.764831885	10.73531074	81.12572221	0.885394624	14.00777167	0.586371714	113.179465	228.0886291	4.457582362	26.79050937	21.57308257	18.44302685
TCGA-CN-A641-01A	12.06	0	low	0.350616514	2.597142116	14.19060669	0.097667787	5.688241197	6.427437304	88.70958947	15.04575951	6.479796797	119.9984489	7.462425632	42.80890563	24.32028354	4.410893029	11.03733008	82.42684236	1.100990584	8.523080408	0.695006701	80.99322	106.8409731	4.793914655	17.65044375	58.3278064	12.74440092
TCGA-CV-7432-01A	84.43	1	high	0.470401748	1.477699262	9.470712481	0.03695864	5.735789759	2.142060546	243.2880039	9.43610716	12.20408588	198.3941395	2.123703909	109.4835855	24.5491452	2.04153321	1.831444405	116.623639	0.877618738	9.810600497	0.501698638	101.8349318	73.49673606	5.382806294	11.9846048	10.12339086	9.419065037
TCGA-BA-5557-01A	20.47	0	high	1.140704803	0.731140823	10.07508064	0.232060008	9.292625534	1.928227331	424.7266401	20.42865413	13.13632352	203.5799368	0.752888409	36.33123993	43.96751475	4.443615046	4.802143503	89.90720661	0.660534907	6.287783807	4.176022522	84.95816264	75.24331909	6.230446153	14.5332132	9.217191782	16.25021995
TCGA-CN-4735-01A	57.06	0	low	1.528163847	1.960356571	18.93878931	0.460339488	9.778413557	4.349824802	180.6570765	37.21948716	17.22286495	203.7052988	6.708019322	50.41734782	30.52604192	5.119535709	24.86335847	82.79897702	2.40845761	12.47298127	6.749973667	76.70126046	125.4481183	10.50548091	18.76609747	40.26760383	14.01061265
TCGA-UP-A6WW-01A	17.02	0	low	0.997130165	5.055437302	13.99070081	0.487416653	3.170365849	3.894338217	430.4761602	23.0701502	13.08973166	185.3323153	7.542361467	93.40974394	18.99378894	4.653228916	11.16404643	71.84503564	0.503334678	7.854719915	2.943345326	171.6982548	81.35686517	2.682639159	7.949742834	32.45294384	30.62835014
TCGA-CN-A642-01A	2.69	1	high	0.717995277	3.993269372	11.81377851	0.161595814	4.558492044	3.674085241	173.7331197	9.65413793	17.92685731	176.233699	6.785953319	76.47488371	37.25976223	4.437193136	32.18379546	119.8656577	1.174763058	19.94796767	2.559640831	105.4200961	128.0769064	6.142212623	18.48167449	15.18413282	16.93296817
TCGA-F7-8489-01A	21.62	0	low	4.497583529	3.858045071	48.63602032	0.653437371	6.363677043	4.482849675	148.7195171	12.83428375	17.27937397	243.1832037	5.125275055	61.37646292	36.03309963	4.941374094	19.68903395	100.7501803	0.815658726	9.755477863	2.704541966	95.87675931	104.6620984	6.642645997	13.59230814	18.00237894	17.76816749
TCGA-CV-A45Y-01A	88.8	1	low	2.172495837	3.353565827	16.43432622	1.219702087	7.868526358	3.365990973	232.4813181	14.28142343	16.63326799	180.1153334	13.26497431	108.0924548	22.35278619	4.070686603	35.68552047	85.86374768	1.05334238	10.29799547	6.553993689	109.297192	93.23497384	5.073784695	14.95062056	20.12663975	24.73214877
TCGA-CV-7424-01A	14.88	1	high	0.519161508	2.344985458	17.63823845	0.418630198	8.071340564	3.343167544	448.714071	10.67371536	13.23620649	168.7368395	3.546308211	57.92462581	37.02116524	5.939001616	30.60876202	64.63526086	1.376415674	7.223782118	4.073437073	84.08442029	84.41512207	9.818381338	13.34513059	16.90072797	18.58866944
TCGA-IQ-A61G-01A	11.83	0	high	0.853287292	1.855843997	31.92604093	0.142874871	6.218226913	2.396087845	247.1284481	8.381095259	15.05391527	213.2099039	3.267403623	76.17757805	8.745858665	2.153870677	1.805373792	120.2125238	2.259316051	15.85334999	3.089888706	139.9833347	97.65776855	5.729696468	20.74579153	23.45736301	17.10383474
TCGA-CQ-7065-01A	53.48	0	high	0.030664699	1.32807856	32.31535699	0.019274173	6.044851034	5.948832077	173.1079185	7.952215228	12.74787108	186.1866412	1.411836221	62.26326145	91.63348369	3.352310268	6.69824771	113.155631	1.595355355	9.443452765	4.366466235	72.59252399	102.5877975	3.044482179	14.68753698	13.70326391	26.84690156
TCGA-BB-A5HU-01A	25.69	0	low	0.844155615	2.167568385	18.45641738	0.220235605	8.200516471	2.890497058	293.2359896	11.18130264	12.53417222	236.3014969	7.408445848	51.44404802	32.59648785	16.36298908	20.0854269	117.192208	0.982395055	14.97957693	1.502822879	62.00186075	50.85835746	4.881960641	14.32857832	14.20597267	15.91026802
TCGA-DQ-7592-01A	37.55	0	high	1.557803113	2.028176939	16.83000589	0.215116478	22.63801509	2.411047139	172.3994474	14.42203287	10.86309307	120.644884	2.329577961	102.2717034	44.85136147	2.483519534	17.64390349	139.8329452	1.758075685	9.115122229	2.761247048	58.09118747	79.96798609	4.643504534	20.88975342	18.75611488	11.44124374
TCGA-CN-4737-01A	20.53	0	low	0.597385026	2.491998078	26.46037836	0.201152116	12.57320694	2.457300375	170.4899976	11.29356271	10.54812834	182.9851152	8.934755335	49.19870869	43.92702766	4.827722481	15.40591276	101.8446417	1.369783689	6.538836153	2.946306723	52.30552153	70.06737258	4.819402811	16.17741566	21.44529408	20.11357708
TCGA-HD-7753-01A	28.45	0	low	1.804066927	1.67558228	34.70089167	0.248335696	8.574585844	2.047021328	231.0259534	10.46023905	11.41641198	180.706427	1.858045784	53.87468172	26.41658267	5.190484159	24.74114605	107.1086802	2.134142184	7.802486378	2.802875373	60.03002567	55.92206906	5.251211716	15.0685861	18.26654508	19.7074329
TCGA-QK-A8ZA-01A	12.19	1	high	0.441309842	6.12433028	16.52806718	0.09952418	6.249912009	5.635559613	1030.668388	9.239341041	20.86964034	160.6893581	3.095094829	35.06191075	15.18545644	0.918846563	11.80734363	102.2307582	1.396923384	5.243832292	2.796910238	87.03673722	61.12113136	8.79619728	18.23597437	0.749904939	8.020755378
TCGA-CV-6952-01A	6.08	1	high	1.5660355	1.591926239	12.71889815	0.216719348	6.959634431	1.966708862	93.28216166	13.10598038	13.86420129	216.9553093	3.051503637	52.85913346	24.15769259	4.135905509	6.808570754	86.98447318	1.070875655	9.002550352	1.169721531	83.08070664	142.0878119	4.663211318	20.13835853	17.99656941	10.23402198
TCGA-CV-A463-01A	0.76	1	high	0.210694839	2.754622098	20.29707487	0.079704078	6.241848921	2.704946279	46.15087663	10.35140991	15.50420244	238.1840834	2.850024828	54.32781183	28.15350815	6.202295619	4.86463184	91.00328326	1.283951982	9.036776766	0.651019922	142.9050812	121.2320524	10.07579928	15.86021944	26.10916219	12.92495571
TCGA-CN-4742-01A	13.04	1	high	0.842119287	0.831150535	7.728538027	0.180820419	5.95303178	3.293179137	208.2242164	18.4489626	11.15466558	131.5975729	0.896897264	49.78572217	37.65125223	4.934004994	12.56506866	162.1811117	1.174741939	8.807215883	1.993403719	66.3355174	67.26583366	7.243638467	13.79111358	13.03688509	18.92086749
TCGA-CR-7365-01A	39.13	0	high	0.378897377	0.707833782	12.90360821	0.078557881	8.508619379	1.372944387	169.0739074	10.8486317	10.9200225	157.342848	1.310921583	49.89964973	35.00110587	4.610589177	8.523765421	151.8812752	1.269803543	5.609838727	1.077616735	45.83135621	102.4902284	4.002946859	15.22457206	7.345917632	14.14833905
TCGA-CV-7102-01A	1.84	1	high	0.958282023	1.817709819	22.1701942	0.154614497	5.785549787	3.07915663	269.6825177	15.6066277	20.46695009	168.9012015	2.452927637	61.41456196	27.9549493	3.255019625	16.08256746	105.7947011	2.025010153	5.599387226	2.595653816	77.40691879	73.48236282	4.202354784	22.72766524	9.51948439	15.1907168
TCGA-CQ-A4CE-01A	29.47	0	low	0.682454848	2.850757233	14.72387042	0.221470941	13.32375653	2.576770254	49.38972804	10.02373179	8.96019373	233.4486238	8.022502343	44.91276859	16.93831072	4.602875611	5.351980981	96.72060334	1.059716769	9.658582954	1.722953885	44.83839784	82.33124832	3.482227506	17.90450274	25.5509941	14.69524689
TCGA-CQ-5330-01A	62.32	0	low	3.843863819	2.302854896	14.67789162	0.415078839	4.503657663	2.825535217	173.655632	14.64391848	13.42602948	253.1871972	3.935471401	75.2273555	29.09185919	3.916112312	16.74654777	166.1942188	0.80275844	8.894962541	5.163904467	79.83319243	73.66201632	3.538508185	18.09907709	4.440284993	17.00352911
TCGA-CR-7389-01A	12.88	0	high	1.082011826	2.227323409	26.32689171	0.466587595	7.183710448	3.054791916	173.0181388	11.33364204	15.31744514	159.87892	1.003325626	66.34299332	37.36921323	5.901077144	28.27979898	110.4833507	1.001056566	6.061955547	1.88648871	118.2459667	140.8210968	5.39817882	12.31719532	11.14828623	18.47841893
TCGA-CN-A49C-01A	21.19	0	low	0.631667967	4.890841082	17.6841847	0.496290442	4.68843658	4.22455415	106.7168219	8.719618729	14.16222992	152.90492	8.091552999	48.87103483	16.41018055	4.787722967	17.75416395	86.55352876	0.808107266	11.53896763	1.6468082	112.2076607	106.7271098	3.059311139	12.63379584	32.76678283	23.6490714
TCGA-CV-5973-01A	86.76	0	low	0.421880899	1.096386291	11.89918289	0.04910584	7.711225493	2.857591173	394.2513951	8.72444252	10.39735214	185.4384336	6.439809375	42.06691673	22.20753706	4.079835197	14.56146318	83.7222604	0.613572709	12.74878642	2.325665361	92.29567698	73.91662269	2.537797157	11.27665695	18.52264287	142.4394597
TCGA-CV-7406-01A	57.42	1	low	0.1385875	8.889073257	7.190103995	0.088469686	14.71848562	6.132347454	167.1281762	9.666344541	17.98641942	184.6533706	2.658633289	90.48724599	20.59008311	3.73824004	64.77205452	111.747097	1.892001156	8.921021517	2.906891441	85.97576849	93.12737075	3.95141107	21.13864102	27.18232148	18.16477674
TCGA-QK-A8ZB-01A	17.81	0	low	0.62226921	2.205736185	23.837453	0.234434436	9.224978328	4.134762673	156.1898984	16.73463681	9.73976779	201.3959258	4.662280417	51.18265583	42.36410889	4.456123811	17.24247167	83.37754004	1.421059303	12.03063446	3.35582593	82.91603818	68.41643011	5.084769774	21.56162863	3.504383911	16.97016112
TCGA-CQ-5324-01A	52.33	0	high	0.813613567	2.296385579	8.454481948	0.149822322	7.472249597	2.956466034	248.3179458	7.859135558	19.84165082	219.9118712	1.287332434	105.6099678	16.25568766	7.110673022	29.04484235	104.5891725	0.548145678	10.02398432	1.582831366	83.35494698	89.10013485	4.427253948	13.69346905	13.05537451	12.14624934
TCGA-CQ-A4CH-01A	12.45	1	high	0.254628954	3.825314552	16.62976919	0.258407608	13.33822171	2.870770047	268.2638854	10.32529409	10.12426721	142.5524944	4.459779704	67.49118736	30.71328629	4.303800957	30.74007918	159.2219087	1.309545723	15.00750846	2.212792541	66.8675341	75.06199249	8.498796166	15.39128971	7.447565654	23.93052764
TCGA-CQ-A4C9-01A	23.23	0	low	0.475718568	2.297103748	8.678671879	0.183287985	8.852164744	3.581838458	198.563425	9.789668423	12.82987379	207.7964925	4.465255368	43.74969745	18.69747831	3.994659242	13.3911903	78.97202886	1.02408256	10.54747536	5.507340872	79.97287056	90.78274974	3.190637426	15.12051907	12.5290303	19.38464064
TCGA-BA-6873-01A	4.01	0	high	0.790378209	1.453707622	15.43149547	0.259399339	6.35677173	3.051968208	247.771346	10.70604563	14.0747629	191.5046833	2.188336589	48.16969576	35.40413796	4.966392007	25.16463099	100.8769619	1.617696034	10.18778417	1.147663872	45.22946807	60.00231364	4.024158543	18.51080244	11.32638691	24.15761606
TCGA-CV-7440-01A	22.17	1	high	0.58877629	1.659285654	1.389304779	0.093502477	11.50207972	1.47509517	241.2684871	9.266843102	11.32254458	196.1538455	0.786496235	82.4382374	27.06657237	4.542073327	7.203360406	103.8736764	1.678307218	6.874518514	1.674530416	64.37001081	39.44381172	9.353510683	19.1577239	5.675654154	12.1128912
TCGA-HL-7533-01A	34.72	0	high	1.034224572	2.844586933	16.90316736	0.206004196	6.421417822	4.714221181	365.0054094	5.687490971	12.82045022	145.336882	6.564006733	61.12342217	21.73271933	7.305532293	24.25564097	110.2671098	0.76611837	9.77487088	3.376422919	72.36854799	73.32225822	5.98879102	14.11063778	24.56067008	13.66202886
TCGA-IQ-A61E-01A	37.68	0	high	2.022119231	2.030404267	6.860845408	0.259923127	3.52461161	1.791829834	162.016627	11.26962235	14.95009824	222.222141	4.762832545	66.58391127	22.61657641	8.629283948	18.04375151	102.9097185	1.585136853	17.35770815	1.367291325	90.67316823	87.33360687	5.69658366	15.73866264	22.34114978	13.68901029
TCGA-D6-6823-01A	23.03	0	low	0.459812599	1.381159926	1.387959197	0.110484474	11.52313433	2.951952242	173.5980585	8.929838455	7.091741841	173.106478	5.906918218	57.31311477	32.71541277	1.957182612	6.413470672	123.4014509	1.44206615	8.96617453	2.708601341	41.79658813	72.39408396	3.713947999	16.74074555	10.94244916	11.84020351
TCGA-HD-8635-01A	22.83	0	high	0.461891685	0.964665047	18.87824708	0.251808299	4.564901369	3.121793571	155.9953378	11.86553242	16.86601145	194.9652078	7.916362804	68.90325378	23.01482276	2.356294122	9.805195595	102.9398154	0.91785121	9.293544595	1.635372262	88.36292803	92.39437273	5.677654141	15.5404959	13.98005767	33.07262653
TCGA-CV-6955-01A	10.97	1	low	0.60170792	1.773479349	15.82125182	0.151386671	8.2194474	3.721730509	71.63458177	10.95784528	10.8736	188.827603	1.209491554	42.9865711	21.73158406	4.350439474	5.583799903	88.77005712	0.855309659	6.152773639	1.179329107	70.4491098	93.82341011	3.12207357	16.12400631	11.6397268	10.32704252
TCGA-CR-6477-01A	16.89	0	high	3.183389911	1.267595824	32.14921709	0.478696818	8.308786765	2.54877349	366.0105695	18.44108371	14.12345303	129.0283374	1.920782806	64.83955126	34.26306139	3.090045307	14.74926834	105.9724698	1.597457189	7.30328908	3.97970758	66.82592312	66.66048317	6.750373103	15.14125518	8.981307768	16.74350052
TCGA-CN-6016-01A	47.4	0	low	0.706460425	2.841158117	19.28588351	0.20134296	3.805358454	2.293758991	297.7864436	8.228886174	13.15572827	220.0171505	1.828208268	38.40248374	31.75353082	3.560558246	17.24555503	59.70137505	0.925450445	4.650694883	3.808352442	76.88992943	84.985581	5.141446428	10.44192758	9.263019756	29.04983357
TCGA-CQ-5332-01A	10.41	1	low	0.731281288	1.531852394	15.26308084	0.270177593	14.01954788	2.582009431	266.0656235	8.339314541	11.10814391	224.3769703	1.992352217	54.90102077	19.23507955	4.210729021	11.86555534	95.96445817	1.732490488	8.226984601	2.360438452	47.96865063	96.55314576	9.104282775	18.25765958	17.9040729	15.80910938
TCGA-CV-5436-01A	19.19	1	high	1.088826032	1.516015476	21.42816113	0.212412995	5.712464957	1.779803064	135.5381708	8.120393751	8.849330515	139.7386883	6.715501004	80.4120776	33.04685025	8.566190469	7.446831414	110.9207397	1.610906154	7.883291089	2.598150822	84.05135375	78.84625006	4.940291569	20.76346809	32.73456269	15.69466883
TCGA-CR-7401-01A	35.38	0	low	1.083379615	1.687439202	26.33825069	0.21026478	6.439500719	4.420809906	132.0850175	8.31934944	11.86669423	160.5647754	1.310385619	46.76078861	30.57065042	4.058423853	16.30757626	100.2855454	1.02436931	6.143518143	1.21659472	83.36067833	96.90342433	4.954510374	14.56140529	14.00934163	17.96928289
TCGA-CQ-6221-01A	32.85	0	low	0.095886363	1.763546261	16.73057508	0.051793661	3.882495215	2.031019543	192.6664357	17.27000943	11.01217336	259.1214042	0.424802837	66.72898743	35.16634449	4.38180877	27.27568394	71.13908227	1.081877861	6.766385019	8.777823036	99.8147944	78.0778592	3.484521051	9.973903325	16.61421736	29.26712565
TCGA-CR-6471-01A	39.49	1	high	1.911735738	1.588040051	12.15236699	0.526366744	7.971260964	3.311052939	339.4134591	13.93828035	30.56791722	181.6252073	1.60850959	44.04492542	28.48016574	4.358777805	8.074484953	113.4826432	1.298968839	7.987552335	2.322610526	93.33865117	65.17751334	8.334824425	16.33338007	18.8925963	14.39123523
TCGA-D6-A6ES-01A	12.78	0	low	0.433475425	3.709127504	7.674385753	0.097306868	2.518112704	6.464951226	91.29000287	4.272492967	12.30924322	167.1653464	1.558727339	49.61163785	3.910148724	0.259604678	8.254174992	102.9443517	0.311229857	13.28245241	2.113442393	82.16260763	62.45066105	2.161970494	14.45506971	14.07379547	12.48579356
TCGA-BA-4075-01A	9.3	1	high	0.323041609	0.670231702	7.504356328	0.111427958	3.032813193	3.064553469	846.1500705	5.76245767	22.05095384	133.4184908	1.196791155	60.6221967	30.46289397	4.574185599	10.9774842	153.0039623	1.59597881	31.59588282	1.613428901	145.046231	143.7888661	4.529066258	32.8957129	17.90298537	19.28211683
TCGA-CV-7091-01A	111.07	0	low	1.167079867	1.677832423	36.75321652	0.102125229	14.51496664	2.454613044	237.2002979	10.83448697	10.39933331	148.4391475	3.345702927	42.28212478	29.81817841	4.409919784	26.10692948	102.3516033	1.680590461	6.122534441	2.553692237	68.04789635	61.23292175	4.483336226	21.47271231	29.62159019	24.30302945
TCGA-CV-6934-01A	2.14	1	high	1.210377066	1.573242856	21.60672043	0.377165178	7.018772019	1.917432124	260.0343994	14.76770308	16.19927887	133.6416548	2.573212361	48.86079287	50.78755716	4.559414468	21.49142713	93.48918387	1.491598581	5.660430767	5.554543226	84.39835904	71.88339714	6.716140487	16.09749452	9.798188018	18.02772653
TCGA-DQ-5624-01A	58.41	0	high	2.611207561	0.763640783	21.55446081	0.481188759	19.58440092	1.53562505	201.9103091	12.31544492	20.31427193	188.7463805	2.4711228	55.48327643	30.80324021	8.815956612	13.14130644	120.667372	1.250185825	11.3438553	2.36297693	97.05589236	96.33216728	6.212293315	16.62602698	14.27289594	19.83539235
TCGA-UF-A71D-01A	48	0	low	0.430149495	2.237576818	5.6930083	0.232348128	14.79575897	1.345414027	109.360874	11.69157968	8.05053093	196.2979339	2.649802684	26.29504334	13.44267914	4.182328421	11.77049259	93.918165	1.595488079	11.00770522	0.739126726	55.40199775	162.1614155	4.503347469	19.85157968	23.06574075	26.19038443
TCGA-CV-7433-01A	19.74	1	high	4.506978862	1.582828828	13.03897981	0.663150613	8.888043596	2.034740472	283.6725663	16.62836208	18.45637282	197.5436801	1.347808313	82.5714477	60.62485046	3.487331319	10.67873549	114.7043193	1.503574426	11.30485378	8.109495979	146.7151284	106.2733273	4.079770213	22.07237068	22.11793557	16.6076824
TCGA-CV-7095-01A	18.79	1	high	0.534547436	1.659855683	24.98595819	0.080291163	7.559193627	2.5802382	206.2229718	7.449962082	12.9986535	210.595615	0.817258232	100.4971732	33.79972209	3.221267537	5.461938227	123.8170675	1.773898314	8.225828845	2.585998605	78.0961192	72.82889561	3.802253498	15.34896268	9.837131169	19.10954247
TCGA-P3-A5QA-01A	71.68	0	high	0.51471314	0.648240537	6.78546387	0.103692586	7.464627106	0.874159661	241.8547294	7.88340663	14.83478741	163.3060092	4.044992736	86.8323745	36.34332315	3.439015696	25.35625769	185.8941539	1.40467267	12.28081674	3.234317637	78.89275677	74.91199968	4.979193235	13.42566566	9.658011108	24.99592998
TCGA-CV-7418-01A	25.92	1	high	1.127032705	2.790241003	5.541104469	0.289487059	9.105239157	3.602588088	342.412553	7.758772274	17.32261484	288.3407442	2.479025927	71.98866223	27.22391063	1.357446875	22.16543233	51.66540836	2.183003642	18.03076169	3.839408767	134.8073981	86.9286195	7.153848706	27.78469449	26.60010349	6.807786187
TCGA-CQ-5325-01A	21.48	1	high	3.105617165	1.319553944	14.32331471	0.683208101	6.124891229	2.564415416	328.1858339	23.27438969	18.74684355	140.5333675	1.61855128	78.0800768	42.00199888	3.386322447	6.514205836	91.57055625	1.209584269	9.717500123	4.616527744	120.9833637	155.1978514	6.413365471	13.65545693	12.98053702	21.02605063
TCGA-C9-A480-01A	12.68	0	high	0.698471391	2.609439889	29.0612412	0.564917212	2.942777661	2.741542318	65.12405777	8.819219237	17.23737404	161.2777269	11.13182007	41.21331159	18.44862492	1.982888866	2.801512782	101.0358248	1.669360849	10.4682685	1.817724058	91.18655695	93.19865234	8.071227163	16.83927417	11.01191468	20.59686533
TCGA-CR-7379-01A	34.03	0	high	0.761576044	0.944456244	8.066714769	0.186687365	8.933042185	2.54906749	167.7383617	12.42240223	10.96533472	116.0168847	2.081205779	47.43516785	34.59732592	2.059335828	14.72131309	104.4322516	2.492047078	7.678482509	1.334248473	66.51512259	72.0788949	3.666577445	23.89721276	19.83969665	8.554849518
TCGA-UF-A7J9-01A	44.61	0	low	0.838642889	2.96197972	12.76278812	0.181073681	16.0898088	3.938761228	204.9965773	9.210268702	11.19584282	191.7918549	4.715109343	45.51612653	22.78220156	6.876375183	35.93792574	72.19141551	1.380931453	7.069923889	2.834288971	73.08379139	100.8708021	6.124528751	10.44725082	22.1904754	14.25011891
TCGA-D6-A6EK-01A	28.75	0	low	2.738389174	2.462401894	12.96957664	0.369674285	4.487535826	2.569352514	85.71782066	8.287583336	7.883539786	153.459581	6.511593639	72.41702205	7.389348464	2.498665606	2.871451804	70.78548617	0.782520448	10.54464339	3.05997426	93.68702792	71.42811134	2.237480119	11.01752425	13.6863552	20.21259318
TCGA-BA-A6DB-01A	7.1	0	low	3.143578531	2.125601845	29.92873291	0.624248943	8.412393676	2.478763777	176.5306619	13.07277845	12.9685001	250.44996	4.815753206	37.6871305	25.02869408	4.0610711	13.02400489	94.25979982	1.068021097	12.28975897	4.73229971	95.14298722	123.5434569	3.887006975	16.68671626	16.32474895	27.88759644
TCGA-CN-A49A-01A	17.28	1	high	0.122178545	4.639307906	13.30392193	0.098993338	15.48697509	3.961974611	188.2857902	8.232582858	18.28315657	134.559398	7.619222327	36.96383073	25.10178127	7.775592227	23.11112716	88.19183951	2.550823906	13.44991092	2.779890344	79.4216534	138.6749896	5.198122373	23.28411146	24.91859845	21.36129087
TCGA-UF-A7JT-01A	32.62	1	high	2.350641482	1.852464038	16.24651104	0.516407892	4.775718384	2.025425645	165.6770804	11.87305321	14.24201752	190.8241962	13.63941079	88.42825056	27.41660611	2.062863937	10.53262224	85.08119546	1.518802712	16.0850455	5.893488997	141.6881632	114.4619715	3.593737847	17.012977	27.88305868	17.1631951
TCGA-DQ-7591-01A	20.43	0	low	4.709169202	3.331357911	16.82942848	1.256264325	6.605337347	7.598133422	259.2283055	40.89099985	14.46648381	162.1506381	5.118141451	54.51004272	36.30609407	13.74203018	23.87756066	124.9650224	1.100821132	19.48772701	4.70981263	74.50003404	73.09094212	10.72562395	10.06781788	36.59389202	15.04120367
TCGA-WA-A7H4-01A	14.55	0	low	1.267625919	4.347542717	10.69901027	0.518724714	8.261608166	3.240882752	154.0345346	9.484102086	17.87450878	211.8481471	6.801515002	51.84095321	23.33845787	5.261502915	29.64897036	98.83887356	1.482806966	12.6695804	3.104509775	82.89213252	83.39355567	7.328017538	22.27248251	20.47684027	19.61877705
TCGA-F7-A61W-01A	0.46	0	high	0.258950695	1.336542194	14.77347283	0.063579068	8.391044144	3.090879424	120.8318314	10.70489406	8.133053101	156.6690316	4.31574164	92.25795972	39.44500403	3.333182162	11.65123916	115.8431778	2.878583534	17.91472775	1.902568298	141.3474608	112.5303542	4.260178195	24.04504505	20.24366496	14.82711405
TCGA-CN-4726-01A	4.66	1	high	0.63060113	0.769390287	13.82591738	0.025924827	5.997297756	4.4115546	198.1120612	9.683972005	20.58588958	150.8583427	0.346509845	53.65130631	18.00564421	3.463608314	6.085896313	117.6859894	1.412320418	10.23467733	0.945402345	132.2253936	118.2553551	9.557325637	18.44502154	29.38634465	31.22033334
TCGA-BA-5151-01A	23.72	0	low	1.634009617	2.338630048	10.68445748	0.292799387	14.32529728	4.489208988	121.7982824	16.9087297	13.78091081	164.3496957	2.148146895	47.51651091	39.21256588	9.106035288	5.478002877	129.5279083	1.207918026	9.5407867	1.242376317	67.88167083	70.1131326	6.745220047	16.99752927	18.48386648	7.23617101
TCGA-CQ-5333-01A	11.2	1	high	3.566656115	4.952685465	16.79319166	0.604859215	4.093267123	4.163225935	263.0616985	16.14957067	18.42874402	208.6169503	3.980125553	89.52162759	57.81457727	4.186223894	14.24674813	86.95115247	1.13587791	15.72765924	10.38407789	148.0776707	91.09291839	3.547531978	14.36095723	13.32363668	35.81687953
TCGA-CR-7399-01A	5.95	0	low	2.78553063	2.560364107	10.84110755	0.486789797	17.91855759	9.82421082	244.3188734	36.97172888	12.41048716	169.3542991	1.327399066	77.32457021	47.94015414	6.403392459	44.13770628	85.65487441	1.155474649	9.254515157	10.43198436	79.25895838	99.53781301	9.458373104	9.281322834	32.64329235	13.86873976
TCGA-CV-7411-01A	89.26	1	low	0.267992583	1.397892714	26.35593726	0.08843397	5.275436807	2.581725265	70.89102187	10.40907992	8.846384451	146.2924348	1.91050394	42.02783635	22.38321517	3.89241584	7.402178662	86.07019787	1.276160301	5.581204556	0.716462322	80.85933972	82.26893815	4.66374673	11.15951275	19.83892379	19.25245483
TCGA-IQ-7630-01A	15.93	0	high	1.429917466	1.383283334	21.65609772	0.185272528	5.515521784	6.290075414	236.7795524	11.93662963	14.24654929	287.8516352	4.237255629	66.25909534	46.71935931	4.793110896	14.45004815	157.3414622	1.447770748	12.75759742	1.507810788	114.1700012	132.6046846	5.533051183	16.73960577	25.36728979	17.22998412
TCGA-MZ-A6I9-01A	16.06	1	low	0.430059133	5.363750513	10.83184139	0.226265569	4.762321542	1.545770739	178.4308077	9.935335486	12.08168947	153.4701914	3.934985788	52.1525128	10.39047628	6.899392214	45.44040501	83.33885927	0.9770141	13.18618492	4.543036336	94.01624107	110.3729874	3.526848542	15.22343222	18.48923573	27.86366857
TCGA-HD-A6HZ-01A	3.65	0	low	2.229107225	2.20096175	22.97656013	0.826616655	9.523494218	3.270410853	177.1075057	26.07865882	15.72327755	164.3352569	5.085343365	53.11451707	26.7515824	4.684608073	9.851029127	74.07122601	1.509186464	7.958169839	3.916813593	82.86477715	76.49439577	7.406430882	15.64463057	17.72129244	10.38860866
TCGA-BA-A6DA-01A	11.53	0	low	0.108877204	1.13772279	31.8652408	0.042771455	2.505488152	2.179482905	148.0331741	13.04674845	6.233834439	278.4867575	10.55486405	46.86059122	10.60020993	3.183526656	3.120482817	56.12638837	1.071752205	7.978832985	0.701887237	84.31804878	83.08394405	1.374765942	17.63701075	5.207621217	32.21506951
TCGA-F7-A61S-01A	18.92	0	low	3.455725078	1.904733102	12.72881709	0.283488652	10.25743924	1.888727282	99.87951715	10.89851949	15.12866754	237.7307676	6.696861697	67.05115003	29.91688521	3.054535768	6.019038781	165.2964332	1.03300865	14.84482386	3.11232014	153.6318791	108.4610508	4.39347422	14.94648755	32.52601398	13.69989485
TCGA-CR-6473-01A	36.96	0	low	1.784164477	5.334789898	5.050422775	0.457660966	8.99735229	5.258210527	217.5970921	13.58426025	18.38273405	156.8980733	4.124898642	77.37352363	27.86220314	5.487212446	18.05342718	55.32758894	0.506648171	6.17158192	1.591034023	75.02797709	51.73284145	7.292052194	6.615571892	31.92089126	12.75468453
TCGA-CN-4723-01A	55.81	0	low	2.075919751	3.829180521	13.16332781	0.61400081	7.423115548	6.297612767	344.032538	20.35758828	10.87162212	173.6986272	7.695650236	50.15275049	51.85175193	3.360459751	10.42376794	71.08239089	1.378925328	12.18207146	4.342255434	80.20163839	56.92377089	6.396950174	15.02569579	14.20351546	8.561049809
TCGA-CQ-A4C6-01A	44.45	0	high	3.130847526	1.547873979	28.73439387	0.322984767	8.282234503	0.999591662	124.4203434	9.860518743	14.23779047	195.5517121	5.772441789	51.01043031	36.42028162	6.202174804	15.24452373	106.8954347	1.114938729	10.07740276	1.752196297	86.37526338	193.2361381	6.573783381	15.40506869	10.95438385	12.46922346
TCGA-CX-7082-01A	0.36	1	high	0.498398114	3.178662346	5.719093556	0.114774227	12.62968752	3.906161226	184.9121204	10.57875426	8.104447005	151.7732672	3.646952232	59.237933	22.64983412	2.513592898	24.55054023	96.73878312	1.581815452	9.582556771	2.020326454	90.51323924	177.9164497	39.41094954	16.10078525	1.281321526	18.03120575
TCGA-QK-A6VB-01A	21.06	0	high	0.033914471	2.679910394	11.81091153	0.037748507	10.08201076	4.072528162	203.1959931	7.831478155	10.3046171	216.3162005	2.266634478	55.78252302	39.23891989	5.094125709	41.02926967	140.9758381	2.316011788	17.77313873	6.221390958	65.71644509	69.50610634	4.679446287	23.71733613	39.02983052	10.30547502
TCGA-CN-6013-01A	23.88	1	low	3.425708716	4.970501623	19.49648115	0.639922434	11.06796463	3.138569798	141.7677049	11.98328001	16.14965941	204.1312713	6.985175351	57.65902668	44.9825886	3.166427175	8.324644602	103.3646208	0.680742042	9.573576087	6.548363368	78.58175705	91.62314977	6.129536341	15.30824632	12.75824406	16.61474961
TCGA-D6-A6EQ-01A	12.09	0	low	0.852504837	0.884658313	19.92229147	0.356505439	3.867325549	3.126880222	181.8089504	7.665760013	10.88331762	266.3200335	6.157412215	56.20807165	12.88731978	1.708010516	7.794679762	83.29459761	0.759009972	13.8726947	2.737448329	100.0613143	118.1271135	1.684849952	10.38292417	17.51682027	44.73365004
TCGA-CV-7435-01A	153.75	1	low	2.269716456	1.425997394	10.87126589	0.274178748	15.51979593	2.503504671	230.0145052	15.41771006	11.73971652	162.0941109	1.290930199	62.78439896	29.4688423	3.470753256	35.34731343	101.2933645	1.55065653	7.634800774	3.51274213	78.20510477	60.31001865	5.003796364	17.11235693	19.15438668	14.12322503
TCGA-CN-4739-01A	45.8	1	low	0.840663371	4.750950198	3.463529658	0.560490021	12.40068143	3.546547565	136.8181094	27.80294996	7.20296027	138.9410306	5.823104405	46.98504636	11.40944724	3.135534729	19.75352307	113.2254246	1.043501588	8.434785004	2.301119169	55.21596705	100.4925255	4.711214553	16.0174582	12.01914073	18.19346161
TCGA-BA-5153-01A	57.88	1	low	2.183344166	9.910366354	20.51106637	0.457899679	10.95722	5.431852006	119.844311	14.9287413	9.65913022	225.9812024	4.862281069	85.63124509	52.9633623	8.651356974	15.89032966	78.2905	0.442040614	11.42233994	3.537750849	61.28312042	60.80745648	9.287247801	7.740415887	29.333385	12.64006034
TCGA-CV-7425-01A	56.44	1	low	2.136515202	2.073635408	10.37585336	0.247456511	5.617485823	2.693094627	50.24350417	9.910453865	11.57933962	226.5955312	1.433570603	61.63320297	26.03993387	2.35571893	9.485115544	109.4090641	1.287721497	8.527401114	1.379048629	75.72283828	70.52254285	6.791264622	17.47497079	10.68133692	16.05735828
TCGA-CR-7377-01A	9.17	1	high	1.76180675	1.360021427	9.314210375	0.363466746	6.925074826	2.776680211	188.957472	22.60860059	16.96986294	156.7769782	0.766736707	54.70381813	40.4488071	5.216369389	22.18515176	129.150193	1.258084075	6.217572934	4.207122317	81.52258818	83.12928856	6.039318604	17.28104062	10.11038521	13.27706617
TCGA-CR-7398-01A	5.12	0	low	1.217803641	3.688331475	2.3657634	0.28757962	33.60281989	5.621647328	188.4124967	13.54086261	7.591073928	160.2411857	4.914282726	52.14139409	34.85541308	3.5969488	117.4895589	107.0894855	0.95549292	8.016114793	4.313207823	46.19333901	68.97285632	8.576013162	10.88261817	24.22480382	18.55524149
TCGA-CV-7437-01A	16.62	1	high	0.256829349	1.421785827	10.82151724	0.028457044	9.97200613	2.723729429	637.3981671	11.08131886	13.04926621	208.5861314	1.342604912	64.24867766	47.4107524	1.636821763	24.18496912	99.41481754	1.448599565	9.988585933	7.135883442	112.0544986	65.74907032	6.87343816	20.28982412	10.99785001	8.876402975
TCGA-CQ-6220-01A	32.36	1	high	0.786528532	1.635227574	9.993060427	0.191682555	5.434871796	2.821868068	105.441748	11.49606114	9.823192404	165.3683599	3.092449499	30.11006369	39.40180171	1.972356961	2.525117945	116.3480393	1.467409892	11.84058228	0.932064501	74.3327661	85.77421777	3.348255576	17.9201745	12.75546033	10.52972914
TCGA-CX-7086-01A	18.82	0	low	0.805740706	1.412955821	4.584732622	0.122967778	17.82602928	1.789616904	84.76549566	17.10575215	7.760302348	213.149097	2.469284376	40.14735817	22.68398668	8.261507934	6.954677588	98.77990887	1.279233318	10.25937643	1.714575334	56.97403651	72.57269827	3.258289751	17.96583697	12.89877918	8.928044518
TCGA-KU-A66S-01A	13.34	1	high	0.912083438	2.306294388	1.641193522	0.118422502	16.97643239	4.166849313	154.3314172	9.003273719	16.88103447	220.8675729	3.527447049	67.31045552	21.71272192	4.080171256	42.28335134	83.72761292	3.356614188	11.57252927	2.117736288	103.8982832	149.1279522	6.493466903	23.31045646	26.29602371	19.5050849
TCGA-CV-A45Q-01A	169.25	1	low	0.246266635	6.286793576	5.888985555	0.010007968	1.546072489	2.462359189	91.63733357	5.765313381	7.483343227	227.9023951	4.15056663	68.4861879	6.255776213	0.6365162	2.445358794	52.76176995	0.356096122	8.336121233	0.7567578	111.8632195	72.20291127	1.176025145	10.71841224	11.25008845	25.91204701
TCGA-CN-6010-01A	50.03	0	high	0.384815755	2.315400205	9.275771008	0.193301255	8.045594547	3.927724123	579.9529405	22.70122984	11.41197834	160.4762278	2.265665995	43.57799686	28.09462261	2.560536194	15.28563121	77.223522	0.907936948	10.17063585	1.961635563	72.87085663	67.16539527	6.648650124	15.47683842	8.907327813	14.22532805
TCGA-CV-A45X-01A	6.5	1	low	0.432448271	1.825039159	10.35150357	0.169883511	7.273050018	2.278860177	49.24435852	13.78941073	8.429871134	182.9620575	6.797272794	51.27325969	25.51835704	6.084163785	5.49222817	99.21526328	1.725253505	11.06892188	2.281927197	64.11987366	101.2434149	7.153713894	17.09485598	14.58116156	6.660992758
TCGA-BB-A5HZ-01A	27.17	0	low	0.43582924	1.881917134	15.67982945	0.087221052	10.66238138	2.369298964	108.6445857	11.46520582	9.402042017	158.0443308	11.51358287	46.41299641	15.41296711	3.547042131	16.91032715	84.55399649	1.542950788	11.69501532	0.849744702	66.04171616	83.66799782	4.500793456	19.52592764	14.90266555	12.96368362
TCGA-CN-6997-01A	32.46	1	high	0.242207529	2.152206993	10.18644973	0.126865471	7.496548868	4.288541622	366.574416	7.562528915	11.82545401	178.9102066	3.28947105	36.08147755	38.14855553	2.580817841	9.11576312	105.8616037	3.054736086	12.41585929	7.933134917	55.33117804	102.5907828	13.792313	23.46640888	13.18254318	11.95845522
TCGA-CV-5434-01A	108.87	1	high	1.618508881	2.307683729	16.24259506	0.51628342	12.95056498	6.527445417	426.147026	11.29483844	10.87863119	183.9339429	3.356584177	38.65118379	40.7428915	2.687256962	23.58586521	59.38560907	1.727796829	6.531767904	5.09418419	73.35917931	104.6062258	6.27598861	18.76689967	24.34909747	14.62219536
TCGA-CN-A63T-01A	7.39	0	high	2.139789618	1.174339287	5.466457325	0.335063373	7.453836303	1.748221175	154.1226797	15.89249158	12.26319816	221.3834211	4.328596556	61.18119508	28.43426703	4.541939655	9.727237124	122.1104564	1.124664709	14.43395774	3.851468459	131.5385764	187.8544141	3.874058017	16.49565248	10.69275113	14.64517751
TCGA-CN-A63W-01A	12.39	1	low	0.406006824	1.192415855	14.84180685	0.053165407	11.6229772	3.063888137	152.8499817	9.393756524	7.866441051	184.8148852	10.68084284	33.40836291	16.91715481	4.067214016	19.88341685	105.8055827	1.729089177	13.28411466	1.661816859	59.70770921	133.2188069	3.57979089	21.31319204	20.97836068	27.86024801
TCGA-CR-7376-01A	31.93	0	low	5.184603719	2.481301934	16.1064002	0.775895657	11.19879565	4.115956486	242.3179812	18.53860232	16.07003198	208.7603164	1.333360251	58.06079934	63.76524214	4.578248241	19.74306945	84.09452763	1.088632834	7.732463327	9.362196168	74.50855207	77.6528617	6.808339993	12.96633142	11.35031852	14.31396999
TCGA-KU-A66T-01A	18.13	0	high	0.069709839	2.896519066	39.1394776	0.067217479	12.85851706	1.898206297	178.1731361	8.78957282	14.01567638	192.6388443	6.336036935	75.65548194	20.15823494	2.717867119	17.15166294	83.64750041	1.580942835	15.69281919	3.015967014	71.32390742	100.7007313	5.339978637	15.99096046	31.64872328	10.45041248
TCGA-CN-6998-01A	11.73	1	high	0.951118434	0.885869703	21.9004624	0.092055871	10.50982547	1.562261869	69.27911275	9.746642837	15.23182419	161.7981723	1.398949509	42.55104389	21.13973871	4.374884871	8.052961688	105.590773	0.981332954	6.718703888	0.814567978	87.53584357	100.0658383	6.742149132	15.00851744	21.66069808	11.11957621
TCGA-HD-8634-01A	12.65	1	low	0.657867388	2.18878125	22.50991863	0.205424627	10.85802704	1.821794828	77.00262164	7.126908322	11.56158476	174.8277543	8.50659189	55.77417135	20.26468629	5.087317045	9.981802577	101.1683014	0.917155214	7.805083338	0.983490887	65.59207154	69.28441015	4.895406175	17.68820188	14.34667565	13.25042475
TCGA-CV-7178-01A	71.16	1	high	1.127829688	2.980386962	26.77394669	0.298713313	5.456832898	2.69476413	181.9069775	11.73985687	11.16113866	177.2742559	1.598565641	45.33153565	43.06710299	2.322179663	12.13941255	93.23760896	1.762768053	9.114786301	6.623326588	65.92759961	67.13948764	5.711090753	16.46171494	8.862239804	16.29416347
TCGA-D6-A6EO-01A	24.93	0	high	0.604614257	2.111551459	0.645278829	0.103364057	14.02620535	4.632993507	166.8354776	10.79871393	14.33304231	214.0736517	4.425606212	49.39720433	27.18274572	3.297582327	46.99866224	109.7564984	1.696997946	16.93029757	1.146383304	64.68566093	127.9227607	3.066952318	25.86114742	21.28009222	14.36058692
TCGA-CN-4738-01A	14.32	1	low	1.400115025	2.445415211	17.5184977	0.505362929	13.68331623	3.791391341	202.7142371	14.10443843	16.01787009	172.8039748	4.552322483	43.9738193	43.77764838	5.663204594	11.98249243	120.5650732	0.829258866	7.336900283	2.456163246	79.16943704	72.83637972	6.497987009	14.3075321	14.04170554	16.15172614
TCGA-CN-5355-01A	41.98	0	low	0.324903614	2.057643324	6.645389958	0.226907618	10.21192841	1.60072485	176.2955105	14.8010072	9.460319762	162.9394894	2.034978159	61.890719	31.22779874	4.112052562	9.255892652	89.27753462	1.441113995	7.239347805	2.01922873	53.94963669	69.59592621	7.223450599	16.35099916	16.30072979	13.58933753
TCGA-CV-6962-01A	4.14	1	high	0.111780835	0.956292527	4.696510608	0.063123674	12.24170043	5.550314824	320.2652911	6.117180038	14.0216558	164.0002628	1.193243654	40.72686491	18.69368257	2.840607501	23.16557391	98.27282771	1.89678621	11.39444732	0.900757214	107.0015244	98.2843968	5.965138815	18.40215448	19.70481082	9.771694886
TCGA-CQ-5334-01A	4.24	1	high	3.204222118	2.360535891	5.123337369	0.38069529	7.44291056	2.568075715	200.6220715	13.40122945	14.08616048	231.8582847	2.052341387	76.0948247	43.45958561	3.796570873	11.00505928	110.7195055	1.541378858	14.044921	4.023092887	75.50124423	50.38689435	4.325222223	16.05533381	9.98597148	14.20609227
TCGA-CV-6941-01A	11.24	1	low	1.316810754	0.822057346	16.92364555	0.180566128	14.14152082	4.532395771	184.2484629	12.81839073	8.920901843	204.8492706	3.568439256	29.63685521	34.07164749	4.842416258	38.40377607	71.41761324	1.214025616	8.712068836	3.374143886	64.29913781	61.04566827	4.133359841	13.93471218	16.78530214	16.38400465
TCGA-CR-7390-01A	49.54	0	low	0.281096279	1.781929269	14.71706269	0.19265849	8.752484558	3.941580787	231.5750899	10.9701456	7.912196845	137.1655127	3.335020675	57.45708963	18.17216231	2.822958709	5.683103017	68.75045431	1.608906386	6.829139759	2.880331168	38.70475139	49.26359515	4.622417137	18.95486094	18.35733871	7.47557517
TCGA-CN-4729-01A	12.88	0	low	0.668885743	1.705707422	7.928988397	0.416459159	15.23264403	4.195868167	165.5986308	11.40899207	10.19334151	182.6502304	5.555010829	63.70826866	25.27257414	4.48443933	6.598075562	81.37962206	0.522492008	9.087339264	2.177553984	71.45177798	63.71841464	4.97665593	12.07061003	11.93529349	9.66176951
TCGA-F7-A620-01A	17.84	0	high	2.565802449	1.527041453	5.246501122	0.36652836	11.21654881	2.356220903	93.4212775	10.10716093	15.5343174	160.1903729	4.891661182	61.63781409	29.10363364	2.580516215	6.323300257	122.5970836	1.160476161	16.13823428	2.896118602	151.551181	125.8776034	5.58938793	18.16121937	13.18738131	19.11019086
TCGA-CV-A6JY-01A	21.22	0	low	0.148944185	3.087087387	25.52590761	0.079162505	5.906850451	3.630200656	43.93920369	11.16256162	7.778511477	145.9400829	6.518046759	29.31029187	16.84734342	3.212324503	2.356607071	104.7991564	0.899808585	9.19791314	0.789077592	66.22356148	67.33767633	4.416212386	18.85944233	35.96687489	13.81219055
TCGA-CV-5970-01A	13.34	1	low	0.860156038	1.422811494	9.533155806	0.189746517	5.830564906	2.147435276	157.4474559	18.05514957	10.29308965	161.0681392	1.960919002	35.3119486	26.35664149	2.29492723	7.343125736	97.85585648	1.196821355	9.274782973	1.724995859	84.22629252	114.8754233	6.596091962	16.86510014	18.63166899	19.30136781
TCGA-IQ-A61O-01A	13.83	1	high	0.481436422	1.001499852	11.14727638	0.178904937	3.108521054	1.137151794	222.7643534	9.75804906	10.33514321	160.9738654	1.401067797	45.17653953	44.69330626	5.283652417	29.04877717	60.83022351	1.509725748	10.22839656	5.810046377	92.22184002	65.1138648	2.974566512	9.207097469	15.06641464	21.65765564
TCGA-CN-4731-01A	32.79	1	high	0.12027071	1.194460644	2.411812403	0.039372745	9.827658601	3.614284324	285.7559504	10.18722802	7.727586146	190.2693302	1.34871381	76.39392145	53.63236191	5.712282662	8.270207258	106.263055	0.973528983	11.64352949	1.944675846	72.53271961	177.1374058	4.687882454	14.95148827	16.14031892	26.27936105
TCGA-UF-A7JJ-01A	18.04	0	high	2.759046887	3.113138566	34.10658016	1.015050396	7.679914109	4.661326319	282.9854927	34.92471838	16.84951	253.7965242	4.922593955	97.26985041	42.5256555	6.785884726	12.32899981	83.33024305	3.552278236	9.646794846	9.279349492	104.8627849	96.50795488	4.504120755	24.65949764	19.60323818	15.35345733
TCGA-CV-6959-01A	8.41	1	low	1.304594812	0.770975335	16.52552239	0.18330243	9.775240449	2.191795354	338.7002739	9.725289118	8.406202944	230.8432804	4.050017261	71.26542528	34.01640667	5.391977169	17.11579334	105.028388	0.896764921	10.69890122	1.557276222	48.19408842	48.75325212	8.217976727	13.30722242	8.235553623	16.43735841
TCGA-CN-6019-01A	34.1	0	high	1.566003587	2.99364099	6.853617703	0.457528818	8.901785821	2.713294128	642.0187319	16.53807363	11.39889373	168.2298283	2.496886371	54.11081006	55.3976625	3.608657574	28.16054398	75.16422672	0.875309558	7.631078163	7.53498727	101.2637421	85.82579458	6.847339531	11.695554	24.69574559	18.65878739
TCGA-CV-6935-01A	9.69	1	high	0.221114724	1.571801083	17.95793248	0.076005108	6.12537811	1.271321224	493.9736568	5.637481572	21.43182177	141.3621303	1.485258303	42.5956909	30.83849408	1.876268238	16.84275561	88.21864433	1.25526722	6.674695933	1.000950296	90.42989363	122.9190095	7.689152804	15.0975191	15.42011513	21.42037516
TCGA-P3-A5Q5-01A	29.89	0	low	4.696065224	4.097781046	8.251514193	1.269728989	4.075451638	4.928090665	265.0237211	17.32595247	13.44393923	149.6390383	14.49612785	84.13270682	36.92479441	5.739488028	12.61291364	95.01146867	0.901373563	12.99298131	16.33775721	112.411818	84.86953381	7.298364109	14.80485599	18.05449348	24.05904345
TCGA-D6-A74Q-01A	23.32	0	low	0.770818538	2.316390593	2.030031396	0.280985209	10.66636003	4.43349537	229.6415283	6.778496842	8.13496541	181.8770141	11.59818715	45.17543317	15.14089373	3.162358171	14.61944846	74.23899081	1.559638358	10.84073193	2.607028814	71.2752887	146.2801053	3.913964818	18.42572537	44.54128154	16.72997915
TCGA-CN-6012-01A	47.96	0	low	1.49137752	4.461362736	10.3779714	0.745658555	6.187607161	5.373434238	250.4648149	13.11805209	10.73290235	212.8077868	3.790355022	31.90942058	23.06161243	2.075342701	17.13239174	68.6979813	0.790729327	7.937665484	3.500648054	70.49735507	66.54907413	5.392425894	11.19909722	10.30946849	11.38646383
TCGA-IQ-A6SG-01A	19.02	0	high	0.295662243	2.81973085	7.942026836	0.125082805	13.26550984	2.657136426	318.8929182	10.41669483	12.84703831	216.2093606	2.629325422	55.07044974	27.28556506	2.705849303	19.47535531	79.44037428	1.357811413	7.306305534	1.05650138	107.1075153	95.82303949	4.747625969	13.54249934	32.5105308	20.21700172
TCGA-CN-A63U-01A	31.67	0	low	0.065605993	5.557159461	0.464332937	0.068727304	9.946963014	3.277855608	158.654036	5.20387083	14.53747055	85.61142638	3.74003651	43.46214658	11.15701984	10.60563963	54.76479558	99.09706055	1.031007286	20.23125049	8.686758655	98.34076524	85.21997869	3.496165896	12.83234373	26.87282047	31.10330038
TCGA-UF-A7JV-01A	2.96	1	high	2.207941719	2.863779782	12.71972248	0.310243367	6.090760128	1.248373502	340.8161643	10.24173645	14.40021379	247.653026	9.101038655	78.13289738	40.8894086	5.893182131	31.25350601	135.3629794	1.102830974	11.88580483	3.026428822	84.04744489	88.21696392	5.663269368	14.34149451	25.88025075	15.23499087
TCGA-CV-A465-01A	7.06	1	high	0.246414823	0.796539342	12.37687076	0.118313436	4.447087771	2.145959551	82.64814882	12.13624487	11.94353551	165.8539652	5.036769445	38.04098368	21.0081849	1.769081039	3.994718213	148.7672669	1.695410094	14.5467087	0.480194876	73.55639367	162.8169424	3.248032498	28.52777277	20.4364224	18.56409038
TCGA-CV-A45W-01A	45.93	1	low	1.058231338	4.602434113	4.454959825	0.685718598	8.595265946	3.608994197	440.6138921	28.67311262	9.882090465	160.461877	5.91405929	52.33721372	43.88145095	4.960390583	23.85506201	69.94519717	1.139813698	13.01490144	7.250173093	92.36375754	71.86334194	6.065570389	14.27697429	15.99212263	21.27578048
TCGA-H7-8502-01A	15.05	0	high	0.606077876	1.729436038	13.66919481	0.126982602	4.551010606	1.137407834	248.3188387	9.867460259	18.10468172	169.8213209	2.795904172	69.66189195	28.63141896	2.817865147	9.100810211	111.1750686	1.837912363	10.39795848	3.045269787	77.19062724	119.2582068	7.123067807	13.84690508	9.987362653	16.0894
TCGA-CV-6003-01A	54.7	0	high	0.745054102	0.945687807	12.69621804	0.16522708	8.287747509	1.49019681	550.7333099	6.123267985	12.20165033	257.0807134	1.366964608	85.17452993	37.99474452	2.477026751	13.09208274	77.04907617	1.471170488	17.74592522	0.69494019	80.31433104	70.7306904	4.913056859	20.91595317	9.124739681	23.27191685
TCGA-CV-5431-01A	17.15	1	low	3.323038652	4.201651513	9.540119643	1.247483374	19.34461042	3.853554424	218.7608843	18.12655167	8.754419557	176.0320103	4.416408219	74.49794679	27.71570516	5.306995797	23.10581117	70.58921677	1.159316778	12.02156818	5.897626265	74.36129532	54.30365672	7.204945572	11.15503389	23.25742905	12.67070126
TCGA-P3-A6T3-01A	18.96	1	high	0.126643437	1.375665107	18.14170976	0.037313073	7.958801025	1.622316211	284.0970031	6.774854912	13.28641202	237.5170264	4.926685853	51.85121876	31.93971668	8.778963537	21.04666572	111.3758603	0.925414415	14.0695748	0.915469772	54.02273091	56.58265597	8.4831067	11.57355988	11.1124673	21.06497612
TCGA-IQ-A61H-01A	37.39	0	high	0.37829083	2.519166679	7.044088095	0.165120261	7.287392912	3.467660098	425.8403935	6.717680672	12.05139162	199.2830315	3.524245432	47.68994196	22.46193679	3.100013825	15.28068953	95.21734958	2.11506742	16.63334057	2.988587952	82.32327914	122.5400756	9.814258206	22.02437679	15.36979203	12.64258795
TCGA-CV-6953-01A	53.91	1	low	0.644662321	2.067623255	20.57615121	0.173918633	8.082554328	2.054947322	72.77347648	11.33273078	10.55834528	209.7803251	3.502610959	33.75966192	20.14554103	5.536186914	4.669833692	87.75462484	1.404913659	5.288164278	1.369583806	74.89674105	72.49348767	7.493824772	17.19753802	19.0114387	16.71117689
TCGA-P3-A6SX-01A	46.98	1	high	0.067092931	2.143841229	35.25812407	0.093447083	3.379319981	2.610245793	211.5065751	9.281580788	15.07495567	204.5860915	8.01287121	36.96421821	29.2470783	7.892801648	13.65676977	107.8331313	0.765132139	11.62663476	0.526195279	86.46902642	78.12973023	5.319631747	9.450349164	12.12408627	19.21994111
TCGA-QK-A6IJ-01A	12.71	0	low	1.19729961	2.823592174	7.333275277	0.131566056	4.193939266	2.375411143	109.0928888	5.531889775	8.304696157	129.4606542	8.868516774	53.12710633	14.94766232	1.767287299	3.345913019	93.49002568	0.351096474	11.64369771	4.770487351	70.35368805	45.59840322	1.683852413	14.73912774	15.94194348	33.88710951
TCGA-BA-4074-01A	15.18	1	high	0.760769218	0.278313583	1.931019584	0.076790806	2.773287043	15.33663225	139.75228	8.909244196	20.86566934	114.7268245	1.412364752	54.53117305	7.270622469	5.226418371	7.26038418	128.1092906	1.051371316	25.42664689	1.307231247	138.533128	266.1456499	2.482745855	33.98418556	44.46666113	16.29324221
TCGA-CQ-5329-01A	70.4	0	high	3.093807216	1.979722866	12.80803129	0.420988339	7.832743678	2.252880427	261.0375968	13.25056525	14.07519175	207.0035933	1.660811472	63.6800376	46.69582431	5.831690304	13.29076889	177.6468778	1.208719939	9.242982026	5.433150725	82.26614686	55.88757867	4.682873665	22.45323807	10.77412649	17.42938174
TCGA-CN-A6V3-01A	24.38	0	low	0.859855347	2.16197219	16.17875582	0.213462385	7.590660119	4.223124602	129.9921148	16.10705136	15.11744006	232.3822142	7.231803007	46.88630415	19.03578753	7.564421736	6.19769737	95.78548169	1.060988229	9.61675766	3.022912902	69.02398364	116.8867464	6.770539024	15.62548598	17.31435617	8.601051715
TCGA-CR-7402-01A	29.93	0	low	1.371205729	10.10970847	11.79709095	0.360981132	25.70119902	4.97735908	146.5773049	17.10537607	14.32830919	166.5318734	3.362041428	53.54939601	27.44498643	4.773999614	72.27471727	64.38296589	0.988099401	5.659633425	4.892838564	82.98470928	72.20096464	6.050549759	11.00194914	32.62433914	21.32550743
TCGA-CR-6480-01A	11.89	0	low	0.812049866	10.34400799	7.720865411	0.443200104	7.616506064	3.065690304	179.031055	13.18992688	17.71875101	216.1214127	4.515377796	111.7089941	34.35425471	8.411673277	33.12540518	109.3880908	0.72254168	10.20522277	1.310502156	73.69598983	151.6470053	6.416362718	14.04258877	20.73315033	12.72992904
TCGA-T2-A6X2-01A	32.42	0	low	0.980269736	2.416644497	16.4920527	0.219411954	6.599701083	4.169184704	79.21907977	9.374335938	13.40288926	290.5920572	8.803075215	47.7105563	23.32686876	3.199879819	6.72439526	80.65249822	1.053169198	6.672795945	1.480434453	84.66981694	89.96182462	6.714607432	18.12511067	15.44057305	14.68160869
TCGA-CV-A45P-01A	20.99	0	low	0.526209242	2.608461865	12.77966329	0.104736454	9.628967233	1.959551095	48.91722336	9.250713069	9.007728541	205.9098883	7.606834962	48.42093165	16.62652996	4.884374396	8.243261288	82.22279872	1.107026038	8.884233849	0.578679282	63.81406161	76.74759781	4.347383082	14.93405032	29.55059666	12.3081232
TCGA-CV-5432-01A	129.11	0	low	0.420808515	1.119761635	24.92210683	0.123983201	9.878119664	5.485446532	303.6456817	6.55990757	10.53173901	161.2949296	4.758395931	34.64776313	20.35990687	2.510697109	14.15790327	90.99373933	1.570187356	11.1070774	1.585780691	42.19328103	112.0714651	3.154858951	21.05763405	38.93945483	13.49311104
TCGA-CR-7395-01A	30.55	0	low	3.826459284	2.476045818	30.02802013	0.614160882	10.1896907	3.813774385	132.7052702	16.48537479	13.4792854	190.7504818	2.524157226	81.98829641	33.896906	4.105060769	13.03765311	104.8991718	1.488008745	7.946612702	3.192281946	73.70920543	71.04078224	6.390150176	14.39289392	16.57779942	16.06505525
TCGA-CV-7089-01A	64.78	1	low	0.761255126	1.486670632	10.51332191	0.163119491	7.608314613	2.274933428	96.18998014	8.015564199	10.55418549	227.6272608	3.009518641	63.61145872	22.89491278	7.055022765	4.194767759	96.42600108	0.983728364	8.403425868	1.252025731	80.4144751	111.394658	2.607410375	16.10924266	7.342528674	13.25565115
TCGA-D6-6515-01A	13.24	1	high	2.877358071	2.915700142	20.65492271	0.805985047	6.503462622	3.46870159	209.3448087	14.62194762	13.82579151	170.6135669	2.060711268	77.476809	44.20276023	6.866947155	18.53550203	104.3801574	1.322606651	9.65291525	4.720311072	96.92424098	69.57694352	5.84084303	15.77064905	14.198689	15.88664779
TCGA-CV-7242-01A	35.97	0	low	0.952514143	3.509570396	6.340713523	0.457090495	17.05502705	4.206009862	222.6816283	29.47444072	11.62771446	256.3381406	5.864299057	43.5924901	33.73084582	6.267610411	45.89296773	97.69430488	1.226275336	8.821360176	3.401160135	72.23356127	138.4233578	4.27467298	19.2799896	14.50397452	25.27822533
TCGA-CN-4733-01A	52.1	0	low	9.320443865	2.234897106	12.07549402	1.446579968	12.14547373	4.501649438	252.5743462	22.57395233	14.09881406	249.717266	1.6738508	56.81046914	61.68620762	3.989726808	15.000278	104.7718622	0.805508815	9.964352061	6.586307975	91.99055046	85.69717335	5.107912696	14.62308832	9.761410659	17.42806297
TCGA-CQ-5327-01A	54.53	0	low	1.225763141	5.277740986	8.883494458	0.261402163	10.86864121	3.167655912	95.00552828	11.54655665	12.8707746	193.4259538	7.012468202	72.34796063	29.70822961	5.237751653	8.606241722	104.1765889	0.846301447	9.824315564	4.243173992	96.53659941	67.37695934	4.928521742	17.2975283	19.73164281	12.00793892
TCGA-BA-A6DE-01A	14.45	0	low	0.427273804	2.957230768	2.198624366	0.184635843	6.772147964	2.410047249	139.7920965	20.26665037	7.088830899	161.4111823	9.617680008	62.06101648	37.44181151	5.168681442	18.60892849	137.217123	2.492332112	10.86032158	1.718644883	55.39781064	146.3428213	4.223454387	18.70124595	48.50454996	19.63292986
TCGA-CV-7104-01A	12.91	1	high	2.791075692	1.959883321	19.6591439	0.311012148	6.048693863	5.048812054	214.4310961	12.81964509	22.89264143	256.9503008	1.997460123	47.32465933	40.33345834	2.393511242	3.757899562	96.28949914	1.294660121	8.238463623	2.989493509	82.20301785	112.5010233	4.051381096	17.0278878	11.90515272	11.6725312
TCGA-CN-5365-01A	11.53	1	high	0.705170172	1.338038633	17.3225512	0.189184334	2.575023154	2.970359981	147.8156313	7.329348472	12.2616147	216.1087558	4.234161209	66.48682788	27.83423201	2.452676185	3.501384054	93.64550017	1.094059056	10.40084077	2.174053798	100.3927611	99.85016775	3.283836073	15.08319036	12.21802207	19.91708391
TCGA-CR-6472-01A	34.49	0	low	0.674245523	3.42346645	3.741439529	0.255523037	6.414506439	3.435525815	107.9122828	11.02495799	18.51156463	180.0818665	1.510113182	54.73809587	4.854596896	3.286947586	128.9766265	95.90015757	2.063421179	8.354521481	5.076032469	117.547526	68.47340903	3.089588964	21.79697449	45.35557546	26.43482588
TCGA-CV-A45V-01A	1.05	1	low	0.874881622	2.379290494	16.48849439	0.217564959	7.621854838	2.876731709	79.77432139	11.09148137	10.10042609	246.7692916	6.198834834	50.06719294	21.41185925	3.947443724	7.452788783	75.13184521	1.08673944	9.657427493	2.237131944	82.21200391	79.35599773	3.698379723	14.7289158	27.49026792	12.34772078
TCGA-CR-6493-01A	9.26	1	high	0.613635762	0.946126087	5.985819496	0.097398556	9.795522902	1.170066216	197.7529408	10.20881789	11.01410937	146.6262094	2.058741478	82.50509139	24.55344872	2.358054074	9.753827453	133.0832732	1.339234731	4.584575783	0.481848812	51.59807651	52.94014945	4.077351054	14.5301902	9.114437383	18.59855163
TCGA-KU-A6H8-01A	10.74	1	low	0.44801744	2.686303737	18.13128042	0.253192583	4.906835122	1.434562088	152.6139603	6.78481238	12.7967741	218.8452762	4.420041134	52.84420142	17.7226832	2.809553084	4.34907664	58.23359919	1.215029939	7.052651106	2.81665294	60.69071833	67.38691846	4.277971575	16.00777232	6.184584875	21.45975291
TCGA-QK-A64Z-01A	21.06	1	high	0.326886054	1.839182985	13.18238301	0.079616878	5.123636224	7.897959073	73.5560448	11.80598814	16.71528907	230.0830427	5.666992746	49.82079531	36.96968551	2.618920528	16.47066028	112.1522452	1.001339425	15.47056703	1.146620203	109.5283788	188.5453961	5.711942097	16.18269901	17.66721311	17.36343387
TCGA-QK-A6IG-01A	7.29	1	high	1.152927246	2.34023584	3.955763779	0.3081323	6.786082536	4.791912698	217.4145611	8.47421644	9.058087688	186.6928953	4.134074724	102.4918082	21.2166287	2.525979891	11.29533461	159.1905881	1.235855082	17.15242934	4.488500425	64.22221546	75.5621391	3.074560578	17.74137163	14.04796597	13.697995
TCGA-CR-7372-01A	24.93	0	low	0.98952584	1.26202856	21.35577211	0.159609576	10.06554416	4.678100313	154.5633035	9.012631403	11.51798466	170.4494144	0.606082863	33.91461288	31.44782545	4.358178456	15.54674936	130.1772078	1.51603364	8.845234137	2.379416339	53.06722104	52.55710165	4.884626863	18.82513347	22.9629553	16.69111896
TCGA-CQ-6227-01A	4.24	1	high	0.478349197	0.976818332	6.97516866	0.117447054	4.934260101	1.320151948	212.3914864	13.2230736	12.23437231	138.7771352	1.147068729	59.08319583	39.96612546	5.443751821	10.98555873	116.7520813	1.919467469	11.29430254	2.87209545	85.87393206	90.58014369	6.788909981	17.85284616	20.36938352	24.94887982
TCGA-CV-7261-01A	49.67	0	high	0.386906523	2.52732985	12.08232656	0.164928395	15.64943031	5.955377767	391.7028298	11.24968742	10.22182196	250.7727472	2.017325896	29.8907059	19.75234334	3.128835134	31.02140603	72.47086512	2.056559014	9.399764132	1.787167052	70.13760458	95.17061492	12.16733188	19.06549321	20.01752724	14.51585466
TCGA-CR-5250-01A	26.25	0	low	2.509206649	11.59960041	26.17983652	0.834962676	13.67501894	4.230995602	132.9293485	20.97166397	12.2357392	141.5536503	4.62345605	46.87604475	39.06818369	8.057509495	39.55074324	95.52094162	0.794653496	9.005430822	3.813076233	81.40011515	62.95809856	7.25570991	14.89929054	20.34971585	19.47998681
TCGA-DQ-5630-01A	33.84	0	high	2.770592136	1.873302449	6.297813906	0.289355872	5.876712043	5.293976509	148.0611362	9.672766915	31.81601331	240.6804867	2.176047466	44.92064391	23.43164864	6.4102569	15.19157416	105.7560506	0.950958542	14.11354186	3.382549309	147.8021574	199.1171052	3.461201201	17.58080231	20.62528643	32.11871666
TCGA-CN-6021-01A	9.07	1	low	0.494099585	3.007953117	4.459292321	0.32938638	14.77149594	4.010971131	212.5189322	10.75962328	8.684485206	211.3234662	0.768201916	22.73895808	44.05521955	2.453670881	36.69911915	101.4372719	0.691706025	8.184669995	1.220732405	108.2916581	107.7318373	3.765889931	9.699370393	25.38290687	17.08517166
TCGA-HD-7831-01A	21.91	0	high	0.383927814	1.31778661	24.6754242	0.203148909	9.091305674	1.594396144	288.700265	7.562559454	11.95498452	132.0440964	0.825162227	43.78262725	34.4121776	3.958692302	55.00024155	85.29606705	1.239056655	6.816841591	2.154135248	63.02833051	81.62661366	3.77784034	12.18906032	10.2902365	29.29541404
TCGA-CQ-A4CD-01A	33.57	0	high	1.521585555	1.789943476	6.21514337	0.18093798	2.88844626	4.164479131	221.3071133	8.333956047	17.01651587	224.6278418	7.401436923	56.56660472	27.41403162	4.361962513	5.357771741	78.84606776	0.835926973	7.702404182	2.237834774	78.84185338	109.2228996	4.133157218	8.173530041	18.15081329	20.42660773
TCGA-BA-5555-01A	17.08	0	low	0.986520487	2.389562025	11.06168257	0.163291821	12.97410305	5.483963008	212.8696565	10.33132015	8.811611568	182.6013174	1.436741298	22.2467227	43.87306561	2.943215491	43.07830503	89.68527609	0.919772974	5.912816471	3.719981989	71.24594723	103.2999791	3.806608216	14.00226192	18.68959155	26.17148869
TCGA-CR-6482-01A	11.33	0	low	3.856013425	3.099521714	11.04398676	1.255860705	14.39164824	4.792776966	201.4065899	25.66912431	14.82681061	148.6535425	1.940128097	73.96924821	66.54333686	7.359711977	30.78964481	92.48463465	1.14074688	8.194867328	8.467270604	62.20759231	66.23756495	7.064393721	12.91836236	19.014593	13.85907546
TCGA-CV-5977-01A	60.45	0	high	0.561322929	1.236759868	13.17633385	0.110255395	7.824672306	2.134375513	156.636979	7.873857309	11.37842142	189.9114422	7.680885565	63.31718166	22.59218407	1.19077595	7.950875626	100.9208379	1.301708137	9.903636016	0.538972671	58.46426568	93.27685478	4.07439464	17.41111993	4.78754145	14.73941593
TCGA-CV-A6JD-01A	5.98	1	high	1.999369265	3.428191277	21.95042719	0.696669803	5.176300863	3.620633258	333.2016543	10.07038111	15.15540585	242.3622012	6.281897731	59.79453174	50.04191763	5.594691289	33.35208719	84.77821094	1.296925492	14.62160983	4.40110092	113.4849498	168.061977	4.14507258	15.33958743	21.0715851	33.11604452
TCGA-CV-A45Z-01A	48.16	1	low	1.540483497	2.074737647	8.680928707	0.313789483	7.159841595	6.577358072	173.7221071	10.50915844	11.54874852	145.5621533	7.774968756	45.15728028	23.66125435	4.031614347	18.12825189	104.1114353	0.996394556	11.8211238	3.330381529	92.10564322	166.9677813	6.490409806	16.58289767	21.05377637	24.63419616
TCGA-CV-6961-01A	2.5	1	high	0.455694485	2.469926422	9.578583231	0.073311143	10.50652077	2.425827167	444.9729975	10.06916222	15.11308541	231.8861214	1.88389499	54.28106164	30.72274145	6.935678126	15.50893323	71.91264338	1.241532267	9.607880307	1.172602475	68.69107355	67.89857804	9.214264039	14.45263774	22.83387331	13.75452291
TCGA-DQ-5629-01A	30.91	1	high	0.188709685	2.317233166	10.48514693	0.055599709	13.27268145	2.031129753	401.143551	6.42651066	8.551645073	167.3127335	1.486285442	33.59227732	19.43521726	2.229581426	21.84240288	81.25837116	1.095334261	10.99500656	0.93923651	61.43107767	52.04922807	6.265235705	14.70803843	12.04011367	9.785324133
TCGA-CV-5966-01A	17.9	1	high	2.1897776	0.539930095	1.766681932	0.329919645	2.889012749	2.341804235	153.4477551	13.48620322	15.93545555	164.2446591	3.956120331	110.5682512	39.19721476	2.399651188	4.299920331	113.309094	2.705929146	16.07806276	3.503202672	126.7792558	97.33965673	4.903073755	43.64567785	12.80106661	21.17182676
TCGA-CV-6441-01A	9.59	1	high	0.066557017	1.741928112	2.498321062	0.058102979	3.256644049	2.928068417	195.1508027	9.254946825	26.28180896	210.6377629	1.482753763	37.93121778	38.77351018	4.162559227	33.71497342	96.92534765	1.363943423	7.54939454	4.465933442	84.17104675	141.0594801	7.037214141	16.66396588	20.83272479	14.9721334
TCGA-H7-8501-01A	15.14	0	high	5.208341125	1.299051902	4.678157246	0.50738768	8.656426499	4.107415304	210.6333215	18.41932261	24.20109578	230.5667501	3.778384911	62.74405766	27.46263015	9.166527719	8.943226319	113.8422116	1.291134544	20.2938646	7.117791455	123.0421161	126.6551517	5.576249244	26.48019486	18.68081914	14.89678844
TCGA-BB-A6UM-01A	12.91	0	low	2.080687735	5.106434343	5.885152916	0.209390537	8.878703177	3.466646983	142.0871481	10.26823617	15.24892727	236.0895277	7.638868708	73.1915992	26.10090214	7.9514084	9.43497679	102.2830467	0.508914022	12.62995099	2.398720197	95.02872491	114.4495619	4.306136539	17.03281135	32.55009586	12.65202014
TCGA-CV-7097-01A	12.65	1	high	3.181907144	1.895193779	8.840581165	0.253219659	6.872351135	1.438239175	226.6951014	9.890383539	18.00280839	198.2906212	1.56654943	49.93012376	32.89618198	2.212712282	6.238413561	159.0949706	1.611781959	11.62950218	3.255418006	84.85008092	79.32576706	6.229573166	20.31592344	8.273934881	6.399592427
TCGA-CN-6018-01A	19.05	1	high	2.339168951	1.869358536	11.45838051	0.293506432	12.22229623	2.232822337	285.4409738	12.56865938	12.55178048	221.087391	0.688225697	60.28224492	57.95809375	3.300762013	9.700071204	124.6160603	1.471462283	9.186879998	3.084779837	76.35657864	71.65390701	4.287500819	16.49261793	12.91866167	10.9065674
TCGA-T3-A92N-01A	3.12	1	high	0.614224845	2.042987407	19.27905276	0.171352889	3.32365319	2.270017112	243.4675333	10.37522918	13.54713816	254.4799608	11.55029075	49.02324965	28.90194631	1.557935628	16.00000957	110.7865186	1.066070306	12.13674522	1.350267281	105.0615891	167.9744138	6.127666274	17.15342632	12.64053067	8.413644623
TCGA-D6-6827-01A	18.66	0	low	0.291590983	4.395266572	5.033809593	0.158965904	21.22310071	4.134258303	289.4679851	13.87162741	12.94679828	103.8078371	0.831590654	34.20555194	21.57540629	9.028228567	56.34481436	80.32592124	0.860696577	9.168122327	1.111388014	51.26398048	65.42034874	6.15964258	7.893288065	22.44958185	24.60313711
TCGA-CN-5360-01A	71.25	0	low	2.117058107	6.28188559	8.606541415	0.765614679	18.80256537	5.804707093	284.4073729	23.35524362	12.6177398	217.7000827	4.272131288	40.66199509	47.85082279	4.909914823	45.40566601	59.37248762	0.92072591	8.062646476	6.122533798	76.93744628	87.95561347	6.253296344	10.11759287	18.11130314	12.7835679
TCGA-F7-8298-01A	32.69	0	low	0.645117853	4.106480639	30.33052656	0.168952594	6.374417692	3.192853212	176.3214611	12.28098769	18.32196993	194.9213193	12.2669264	87.65120268	21.60918842	4.394522231	15.03361099	43.96461303	1.188299342	12.85433	1.223180445	70.63301827	72.17608196	6.700533031	12.40308593	19.63347831	12.15189502
TCGA-CV-7255-01A	2.1	1	high	0.104977312	3.175774911	12.95504602	0.047837723	5.855995392	3.600219406	145.2010084	8.014125855	14.40133625	167.886881	4.101901387	83.53120007	35.36843504	4.773120939	13.01433036	137.7057988	1.431039772	8.623358589	0.398086008	80.47665522	79.64410663	17.6444209	13.53404399	10.61051125	15.2582435
TCGA-CN-4727-01A	51.25	0	high	0.165044482	1.767408018	1.045049071	0.032418139	12.57233691	1.597255397	245.6573894	11.319331	9.69249335	254.4389641	2.885772009	62.21357809	16.65204022	5.546501703	12.60534633	93.49750365	1.853385444	8.90243234	0.578927534	85.68124606	163.0093756	8.222463652	15.13031843	22.22467804	25.8093119
TCGA-CN-4722-01A	48.72	0	low	0.47689981	2.704662832	12.86026794	0.223901207	7.355532964	3.454096254	57.54578631	11.85387751	9.152126444	149.7763523	1.676495597	52.90686473	23.43063633	4.398353222	5.586860276	92.03332838	0.63656341	5.61496652	1.516238306	73.7110424	45.17040272	3.337162371	11.19172464	12.09420915	12.29157046
TCGA-CV-7236-01A	4.73	1	high	0.670909368	1.838010459	12.71686521	0.148391409	9.592387844	3.489478236	172.0709643	10.68210086	17.093118	210.5348156	1.712736895	74.60181216	40.38259668	4.620578446	26.84252234	105.0204045	0.651145304	9.027087217	1.592775738	101.5281164	137.2267899	6.55334347	11.61770119	20.02092875	16.61005505
TCGA-BA-A6DJ-01A	13.37	1	high	2.171648756	1.676915766	5.847842934	0.289494859	12.32522083	2.058971076	243.8861559	9.235087997	14.45744117	265.2530711	8.408914988	67.39309121	32.3481233	5.18101016	18.87073237	85.28024487	1.552736672	12.13118007	1.700198062	101.5826487	140.7964395	7.069051341	16.75887809	24.44520993	15.7231111
TCGA-HD-8314-01A	22.01	0	low	1.562187616	3.338834795	9.696822341	0.953344974	7.196003802	2.306610969	153.2100609	23.45373075	14.16275238	160.3307892	3.853660428	78.87620317	25.06470759	3.873262715	10.72182983	93.67602909	1.351215718	8.690352316	6.482862031	92.35671442	93.81328318	9.539527928	17.3368617	34.05625584	15.75638136
TCGA-CN-6995-01A	3.68	1	high	2.765375536	0.833664192	8.443660666	0.345430384	8.420860471	2.501764435	95.78266537	9.98863357	19.9953441	246.1138245	1.914192643	101.0244744	59.2090461	3.789277404	4.021104721	120.2736464	0.991781847	14.12240633	4.397615345	124.6722744	120.6865458	5.395065984	17.48571252	14.03970961	8.646376393
TCGA-CN-6996-01A	17.41	1	low	7.030299315	2.375039602	17.79207197	0.878947662	9.049022994	2.356927594	164.5114784	14.95219819	13.90042443	197.053796	4.3795731	54.83499143	49.9247734	3.734290456	9.241815033	103.7108784	1.438201739	8.52810665	3.696382148	74.21305116	110.8588372	8.666577547	19.79409938	12.1271624	11.9679446
TCGA-CN-5373-01A	52.04	0	low	3.028892097	2.04035008	37.16336542	0.45724404	14.47291692	3.521311646	140.7732936	10.97416464	12.77649454	227.5958218	1.607244949	44.72026484	28.83836662	4.07083141	16.13789118	64.25992968	0.937710712	5.764981547	2.288403807	72.86792733	115.6762722	5.013639996	15.0332617	21.25459472	15.9325229
TCGA-CQ-A4CB-01A	29.34	0	high	1.476821845	1.803957516	3.464488026	0.356780741	6.981158889	1.740728066	165.4429114	14.83669848	15.30245609	181.3751117	4.840983412	55.29505537	26.83015672	3.303218236	7.243761229	112.9770215	1.582862764	10.61260887	2.545580828	86.37357523	75.77569346	4.302396221	16.78522384	18.33425987	21.24691129
TCGA-CR-7383-01A	17.12	1	high	2.107544084	1.332825227	14.65361821	0.5053307	5.134730143	2.400526711	456.9569355	10.89308797	17.02991079	142.8249142	3.105305727	61.51086346	23.69349169	2.412087542	15.12434801	136.8280151	0.857111952	12.92358395	5.803490545	98.0141693	83.54668493	6.122480425	16.06791551	17.0599102	24.91953483
TCGA-BA-4076-01A	13.63	1	high	0.910863623	2.281559205	30.02496245	0.09183114	7.427217123	9.553956235	223.2682436	8.232322127	18.00080734	193.1822211	4.386025995	50.26372594	32.83581349	6.643289981	10.64028705	100.0855455	0.696079503	11.99973854	0.328597945	95.7524779	170.8429994	6.722470989	16.49246508	20.44231286	12.85381196
TCGA-HD-7229-01A	33.74	0	low	1.311119082	1.855534231	17.63036513	0.167395031	7.076378141	1.961192827	165.2638477	11.33207156	14.54173405	318.6865139	8.430791855	64.25610665	20.368045	13.67508945	8.194130126	110.8660689	1.169481933	5.446540308	1.385921011	75.9393225	104.9009549	5.320354664	17.33612646	7.526838427	11.41698756
TCGA-CV-7253-01A	11.86	1	high	0.072159055	3.43813327	2.277688254	0.003543381	12.71446027	4.479106052	209.2710007	8.433272797	8.287184893	179.923422	2.119050649	66.43625702	18.9264028	2.497058013	9.349760397	84.68938726	1.961687967	4.311890004	2.219012168	97.83374827	99.21465688	6.52122699	17.63059228	20.4072382	14.29328029
TCGA-BB-4223-01A	105.81	0	low	3.146030836	13.64828574	10.95243963	0.786475851	12.29077561	7.87997307	154.3232558	27.09052708	16.8469743	230.746959	5.170855223	60.83072748	19.00454635	5.662710229	39.42141373	70.33714573	0.933781573	6.397400817	4.541575877	71.1236756	56.53654242	9.419563573	13.29249554	16.7509228	12.484731
TCGA-RS-A6TO-01A	12.71	1	high	1.201854658	1.839332142	3.548749825	0.518098404	7.465473061	1.498959467	130.3768412	9.304990678	15.76115347	282.1345992	4.918416737	51.92166657	32.73541514	3.433288562	6.736079763	56.62097928	0.937352292	17.79995706	2.833357012	125.7009209	145.8763367	3.909766576	9.858664594	14.77352135	8.007367419
TCGA-CR-7380-01A	19.91	1	high	1.012238884	2.342248475	45.47268767	0.18820037	7.644594246	3.397795476	108.0694522	11.78658047	12.86532502	135.0750503	0.87114297	52.39071682	50.12532046	3.040695326	11.13940049	126.7743281	1.908420981	9.073292298	1.216021579	81.13476984	75.11143509	5.739937149	20.15549367	13.5425812	9.055499084
TCGA-CV-5979-01A	43.2	0	high	0.557412489	1.601638772	41.80233113	0.067584755	6.178606375	1.20282624	349.0824613	7.348946302	9.134200422	205.311005	2.615539697	64.20063141	31.13379893	5.693424362	28.44614844	89.08386158	3.122915484	9.235835694	2.244251851	53.91044975	95.23582612	5.185534359	17.80662291	27.13713043	15.11833526
TCGA-CV-7422-01A	34.07	1	high	0.966412776	2.06154517	14.50554268	0.286798385	22.16584788	4.284776176	462.6849934	9.075257401	9.897950238	213.2047467	4.1130508	34.47852834	30.40633626	5.288723304	44.22182884	94.48206556	1.86834285	10.50417366	2.902918663	73.80062073	126.5625835	5.527457865	17.62236524	25.23606128	19.97120503
TCGA-MT-A7BN-01A	15.41	0	high	0.714774279	1.871848057	1.711389014	0.379590276	4.458910303	1.159230293	528.3339308	14.05827738	12.66406409	199.9687774	2.770116888	53.45648399	14.68720784	0.851750831	14.76181928	83.38247368	0.606795741	11.25666292	3.400681199	305.6048251	78.98199999	3.052906355	15.86368483	13.28463367	61.76099344
TCGA-CV-7434-01A	7.16	1	low	1.030933862	1.497352237	20.9218022	0.090961068	8.702281173	0.649167523	130.5118246	9.088101724	10.49588793	233.4641835	2.404268468	54.20404314	19.6458792	1.243586212	4.869779933	93.07820543	1.18332433	10.23177632	1.447739555	72.87368919	126.6448608	4.914908857	15.81411977	32.59749603	9.741286294
TCGA-CQ-7068-01A	43	0	low	3.240133857	4.75998884	16.84915927	0.425001547	8.339555128	4.51178836	150.7656255	10.75456951	15.43583148	243.8335876	6.119499303	66.14038858	37.09034074	5.103958022	38.79690496	85.73460393	0.957266444	9.893982938	6.428379589	100.8804457	170.6688429	4.431636791	18.36413687	14.9034386	22.35233808
TCGA-CN-5370-01A	8.51	1	high	3.611059461	1.601654536	16.96921702	0.468467754	6.931242578	3.466452565	216.8067247	14.35248193	17.15488093	153.4197023	2.518616222	67.89708173	50.71112797	6.512362927	15.5122597	97.99688051	1.558965215	13.90398822	4.967090683	80.14909155	90.07959703	6.617794265	15.62109596	17.07303291	11.72042596
TCGA-CN-6020-01A	6.73	1	high	0.996338231	2.110128277	8.154150765	0.210345688	9.154704429	3.142516839	218.9074724	11.59276362	12.94254195	157.0502293	2.141393886	65.03599934	38.34198471	4.857459976	9.45542296	110.125544	0.90563868	8.409202278	2.396733606	82.63352355	82.80906267	5.46619049	18.31311032	20.06521596	16.03375356
TCGA-CV-7238-01A	89.59	0	low	1.296402379	2.986406412	15.3566297	0.509280305	6.143784931	3.29714295	141.1426344	11.16984501	14.70971673	232.5991003	7.290514699	43.78842581	23.4496622	3.199985963	18.47832373	84.17866504	0.83354417	8.873555311	2.623828941	106.7279898	109.1115451	5.707170847	12.62361214	19.71117859	20.10550652
TCGA-CN-A6UY-01A	23.42	0	low	1.80425696	14.27867118	27.55259056	0.492309851	7.306415243	4.931979932	228.6594359	27.96307856	18.63444405	144.0132092	9.066257722	80.70646982	22.88029946	7.655008141	15.97512648	62.25671223	0.350592796	13.8825351	4.01922393	217.2125628	70.67011925	4.837491122	7.500495148	27.6782456	24.63734233
TCGA-BB-4227-01A	4.4	0	high	0.354521804	2.329297647	7.252541014	0.079131126	2.889202932	3.726860698	147.9108667	8.158390748	35.73512937	306.989751	5.270784937	59.03550047	26.11224789	3.575197367	2.688080154	94.79601103	1.454560012	11.01282155	1.054121895	94.6219053	130.0742167	3.909518743	15.71546035	25.14694255	15.30400534
TCGA-TN-A7HJ-01A	13.24	0	high	0.520098671	2.462887188	9.741635989	0.204316202	5.820042544	2.542204148	168.8742451	10.45037607	18.07876737	156.8822892	4.734174481	86.9213663	18.44132355	3.791143427	9.177342981	107.3326065	0.708500216	11.25701966	1.07653279	85.96115315	75.5822932	4.638497579	13.70228957	16.74337308	18.72899215
TCGA-CN-4730-01A	26.84	0	high	0.153617093	1.102439321	1.227804878	0.033794392	9.256422858	7.122421913	219.7395507	9.901114546	7.673082011	95.80663824	2.10314269	52.30378422	29.91210979	2.024796907	2.486097452	137.8990245	1.589675831	10.22076286	0.489328255	68.35542302	64.08914553	5.844085097	24.13676658	14.36382442	13.94520802
TCGA-CV-A45U-01A	35.45	1	high	1.45497042	2.997885137	43.05065276	0.363445474	8.911979782	3.939785824	111.3451054	10.07454817	19.19309834	133.5664618	9.411306079	70.55386455	34.17870538	3.273853622	23.86427512	150.9049627	2.441933174	11.93325348	3.223489572	105.3492041	83.00369324	10.8300072	19.34191427	34.08470112	16.05220066
TCGA-MZ-A5BI-01A	7.13	1	low	7.460896431	6.119928065	18.46913904	1.616953134	13.82355607	3.438373191	207.6624934	22.8369729	17.30482763	155.9187887	7.034529541	101.5699134	15.74318947	6.176218604	42.54066976	109.0700343	0.863603976	15.90934772	6.495050269	110.4979141	82.42522496	5.072497813	10.38664895	33.74739765	22.25470976
TCGA-CV-A45T-01A	159.53	1	low	4.719311946	1.927569113	22.92428233	0.813785236	5.625443827	3.832835848	170.4152882	17.34830375	13.40966963	178.7301259	5.052228797	61.60927042	27.55188847	2.973512259	9.793240772	97.43044143	1.446392832	9.658938095	5.013417632	107.567766	90.24104047	3.49465375	19.83390409	15.64524557	27.73536178
TCGA-P3-A6SW-01A	36.79	0	low	0.790222863	6.391856482	3.498363853	0.533418575	4.474417922	5.631337391	163.623421	26.4063532	14.25503816	147.4950097	14.80945618	48.78600374	24.66329859	5.025139944	8.211206509	77.476901	0.541862962	8.023531626	3.270953791	108.8302555	101.7830587	6.290053585	9.223895953	49.68558951	14.19432417
TCGA-CV-7235-01A	77.1	0	low	1.567468685	3.908723897	44.29146673	0.161638661	7.635442377	2.040388794	461.6374159	15.55732096	13.07941792	599.898617	3.774180278	43.46732542	23.10827623	3.223584593	23.06752681	49.35168847	0.851787678	4.797321906	3.783121721	65.53358727	82.15132406	6.271471376	9.46107129	24.60124881	13.81510959
TCGA-BA-6871-01A	3.55	1	low	1.009921351	3.74969118	10.01813828	0.285339196	21.25320752	2.039361962	425.289414	10.41181803	12.26977653	136.0004314	4.423219949	60.52988861	20.4591441	4.657742962	39.42925362	56.07160805	1.59645589	15.73632974	4.66454493	64.74824156	55.71074459	3.802001927	14.34870761	15.80657071	14.89167716
TCGA-CR-5243-01A	84.17	0	low	2.804190268	11.18172554	14.29503932	0.684254709	19.70509164	5.279811804	183.6283812	14.75341195	11.3443653	201.2265419	6.367250066	65.72298727	32.49436984	7.962222523	27.91087492	56.66161323	0.647517184	7.447526008	2.863399581	68.13704508	55.5464385	4.720330872	7.408987238	22.23161114	18.82474314
TCGA-CV-6938-01A	4.73	1	high	2.228321037	2.566685833	16.82689969	0.270404221	6.895106662	2.962177588	115.5737013	11.57499809	16.32040297	176.8525814	3.827735385	95.04852784	65.88447625	5.861442279	20.12557686	129.9853067	1.181590282	13.62968477	6.967972301	100.0656267	142.7515175	5.155897117	20.0806526	20.27325109	15.19626959
TCGA-CN-6011-01A	30.65	0	low	0.204347845	3.254767998	63.33984955	0.12771223	7.85890025	3.499975026	248.3323	8.660775436	12.2922488	172.6075651	10.74779671	91.50593346	30.83931206	5.139581348	13.80202034	88.54209628	1.363248693	8.524463351	1.003861285	82.60541002	78.27931752	5.518974169	13.79989806	23.47081939	34.00452363
TCGA-CV-6956-01A	7.13	1	high	0.014695664	2.217790569	4.16783025	0.011546126	6.132012362	1.971080497	380.8688687	6.241043395	9.149685452	141.0359917	6.835490542	73.26688305	36.04261574	4.673652406	4.995772338	164.5856041	2.146390312	14.68270372	0.459753065	49.95864845	86.69059594	8.754174642	13.62561531	5.343365176	17.06229107
TCGA-CV-7247-01A	18.96	1	high	0.127261811	1.224968082	9.986199158	0.014581492	6.757828589	4.1658377	126.4212617	5.898279156	15.53633928	113.9979385	0.966522275	45.70943693	26.12754534	3.472113094	19.37319648	83.72940256	0.934643936	5.485415245	1.372369251	64.83790319	89.67601868	6.409257168	15.18278112	8.612247168	12.83248723
TCGA-CX-7219-01A	34.33	0	high	2.634812468	1.803473561	10.93503216	0.371295134	13.25851394	3.37300118	237.1070594	15.75464203	14.29530408	151.3339444	2.698399753	59.55488178	48.57497908	7.250941598	19.90006725	108.714382	1.150236901	11.20346793	3.373887008	76.98129536	83.91426266	5.043385004	15.78595578	11.25281677	13.64040628
TCGA-HD-A633-01A	13.83	0	high	0.213372305	2.161211624	2.267557023	0.047897965	7.859596669	2.792910152	180.6539223	9.543459797	17.44717329	291.782014	3.263656458	95.02976058	24.71204813	4.677305757	2.375597445	100.2173273	0.719259731	7.870215096	0.8611479	123.1270889	68.45338595	3.231177822	13.55569813	9.537855732	12.98393267
TCGA-CX-7085-01A	10.55	0	low	3.068330213	2.127972878	13.1001082	1.134152394	15.00990044	2.665783951	266.4419836	21.26057295	11.92463612	199.8561757	2.637971661	52.2543088	39.2460024	9.725633104	8.404355806	86.13662711	1.05459528	6.384899339	4.054588664	66.19854249	70.24558947	8.091411321	13.8879123	15.02482904	13.15460477
TCGA-CN-6023-01A	52.04	0	high	1.361275736	5.718665238	2.26509685	0.558926314	10.06639313	3.787035265	323.1733959	23.0342708	12.61121334	147.5356957	2.361121282	77.42699931	40.03460729	3.009548806	29.4602757	111.1940323	0.862595889	7.606246797	10.32422745	136.4090822	89.42016273	5.903744438	15.61994653	12.35476434	8.197053446
TCGA-H7-A76A-01A	20.93	0	low	2.078460726	5.120027809	10.53698111	1.629027183	5.678277758	4.540421251	307.869529	44.59441772	12.34464327	226.5910005	11.56055957	65.7595793	29.13724914	3.43773654	13.83715012	68.95568603	0.508024587	7.697853281	9.313935191	129.8726386	100.4463878	2.864976534	9.593838017	22.73532133	30.25673184
TCGA-CV-A464-01A	56.57	0	high	1.244787696	2.120658376	13.20160059	0.283847108	3.864440286	3.114213557	130.30221	8.942578258	18.8562399	219.5859126	3.235803094	42.55560797	35.74408538	3.113652297	21.99451509	112.4545109	1.299106022	12.27748659	2.346624553	112.8103781	74.7463298	3.544043169	15.18632938	22.95117256	28.4481966
TCGA-CR-7369-01A	35.81	1	high	0.829144118	2.040000386	12.38946641	0.248815413	8.83613737	4.093476129	123.5861687	11.83651817	18.55938023	172.4346994	4.314711434	49.06168982	34.73542454	6.958339465	26.48224772	116.9510998	1.976616043	8.944543171	1.446554761	55.94569332	113.6338881	8.77433827	18.53130169	16.7487791	19.28267943
TCGA-HD-8224-01A	14.65	1	low	0.367774198	4.319508107	8.844746535	0.148604779	5.345970811	2.94635988	130.5733763	4.707472115	15.58062901	260.8341792	7.200132687	47.12796607	39.03300222	5.773381404	18.09813264	45.7685239	1.153849988	8.434669683	3.456719669	47.10976739	128.1895789	6.382543465	18.44284652	9.798737691	23.23726822
TCGA-CV-5435-01A	76.18	1	high	0.125373182	4.03315629	9.361821996	0.063737565	7.953945822	2.648641327	316.2374113	6.683062664	9.571959853	141.0850052	2.290207338	59.57303642	29.8111354	2.075557718	8.678116416	111.3920128	1.07452677	10.03609134	0.692169396	50.08254414	65.4405058	10.20575885	15.86330755	21.18148592	11.90731615
TCGA-CR-7386-01A	46.98	0	high	2.875829042	1.540796551	36.91834467	0.466762742	6.721387022	2.172159336	230.3466738	12.45360615	16.64784055	193.8307784	0.842994338	56.92398	59.2676605	4.778889016	22.7918551	90.40915574	1.33663711	6.622986593	4.692223496	94.17866821	132.1754282	4.065107667	14.50413253	18.98430161	12.08176247
TCGA-CV-A45O-01A	27.96	0	low	0.691295556	1.853768045	18.26427526	0.151214778	14.56357742	2.289411619	38.07620632	16.2345351	8.747240262	213.7355757	5.860094451	24.40454591	14.99112838	5.285497881	4.083894476	59.74298556	1.529816388	6.111612837	1.176683472	76.8650534	115.6411234	4.839567905	13.13145936	23.5984221	26.26482919
TCGA-P3-A6T6-01A	12.98	1	low	0.150372996	4.542238401	9.096482608	0.080553699	4.946123791	2.203275913	129.1352517	9.370574528	7.214767647	133.8713152	7.613640413	59.970594	11.66406717	2.01548349	19.67640738	69.2553287	1.005599783	5.975833618	0.673910131	103.6837518	76.49952518	3.974233694	12.3357947	18.17301469	26.46121248
TCGA-BA-A4II-01A	30.16	0	low	2.279528616	2.629497408	18.53716604	0.434953658	7.440301955	2.481807056	118.1072453	13.64263293	13.10052024	148.9967698	7.117955869	40.41126338	11.86878242	2.896322667	7.834938478	103.0706314	1.743579868	11.01952846	1.804312327	121.4491665	152.3050624	6.775734001	22.75733866	26.41198508	11.48710789
TCGA-CV-6960-01A	28.32	1	high	0.242928764	0.333047979	3.68432673	0.071574326	17.01502413	2.140928023	324.2881954	11.76350427	6.861190051	160.1586092	1.480087519	54.64361917	51.90127077	2.293275462	1.032291552	152.5028407	1.998515836	12.49798643	2.613943979	56.72265034	139.218426	3.045757377	18.25834487	23.14811677	26.81684465
TCGA-BA-A6DI-01A	11.04	1	high	0.454360352	2.564349332	16.77241587	0.167049718	6.029480495	2.250674715	168.6625285	9.076450363	16.35126069	235.4363529	3.814510405	51.19718998	22.88329283	11.27396389	20.53452371	109.4479286	1.194426129	11.2974921	1.717464176	79.43916179	95.47912553	4.674144803	16.40827755	30.65459675	15.91471806
TCGA-QK-A6IH-01A	21.45	0	low	0.248861748	1.222344677	35.78220956	0.039716282	3.101308837	1.302078519	236.1899695	6.055992134	9.076195866	156.7445057	4.184347417	63.71813206	16.11266047	0.976118501	13.24691172	98.71746405	1.381833864	16.81251174	2.263434954	95.08070342	84.51818148	1.912473495	15.42443827	31.47046207	59.88995912
TCGA-BA-A8YP-01A	16.39	0	high	0.813254852	3.28276243	7.158156562	0.17970752	14.30710907	8.023827449	328.5057773	11.97524729	13.21520452	190.753162	4.210784825	70.27143572	26.7064077	4.821367656	79.64320288	74.52380497	3.171306231	10.46918714	2.595203773	87.14241208	80.39980691	9.49018402	23.39212292	20.84663025	18.13889109
TCGA-QK-AA3K-01A	8.31	0	high	1.336935588	2.159948104	17.91363562	0.440636768	3.591522931	2.993439801	633.1905322	26.7819753	14.71026561	155.7738771	3.197172017	89.40474423	32.29742121	3.437017838	21.55772764	64.55338569	1.52999401	15.52453086	4.31793403	152.9223134	134.4759774	3.386153975	11.80368479	18.76558222	27.54237756
TCGA-RS-A6TP-01A	16.95	0	low	0.400397633	6.892007829	22.22717611	0.060331446	4.592539344	3.340290566	205.0568293	7.819138288	11.14558079	267.3067817	17.2846557	69.64972993	30.70238568	7.437038519	12.233856	73.54179855	1.261103059	4.627088428	2.792314939	53.42678652	63.58868361	9.318906881	12.38512953	35.98579016	12.88565685
TCGA-HD-A634-01A	4.27	1	high	0.01761571	2.080374969	0.911700121	0.020760532	6.662617664	3.292922253	155.0440658	14.51958296	16.64110728	63.74638805	0.35676534	151.48305	18.06795518	4.945232114	10.48773029	117.4002119	1.934355504	16.30173939	7.565189863	40.56481272	90.66998392	10.55642203	12.51540562	24.26663387	11.05718073
TCGA-BA-5152-01A	42.31	0	high	4.766964432	0.806915757	7.406848382	0.232808025	6.874142712	3.844103392	160.6442892	14.94243221	18.79579574	156.9680252	3.384581667	44.88019734	48.73118475	4.595902587	2.749420813	93.94513967	1.209797567	7.467989899	7.045388556	187.5629524	93.20722966	4.252875951	20.29892121	23.75144945	13.73303472
TCGA-CN-5363-01A	8.31	1	high	1.016968824	1.331108717	10.47421694	0.184147888	7.551930989	2.183915745	189.6499696	13.90177004	15.87615091	156.2625172	0.847453741	106.5119581	32.59187726	9.244673417	24.71050871	110.8647443	0.858319364	13.45916178	2.440417626	78.63359065	90.06533188	4.680272644	15.50897848	7.117296802	16.43125265
TCGA-CR-7391-01A	29.99	0	low	2.635998182	2.245364126	19.58319366	0.526373293	9.39444981	2.953715376	183.1100827	12.6477219	10.80704022	173.6959167	1.45406124	38.98876852	36.71079093	6.66560828	12.9041137	96.60424573	0.723142738	5.778238066	3.347831472	69.64225466	66.54889648	4.016739622	14.02051654	9.558889462	14.3120455
TCGA-CN-A63V-01A	22.31	0	low	0.290604305	4.325784841	12.46575961	0.135759446	10.82265987	2.176270642	167.4632165	8.170110948	10.37334601	177.6899161	8.960830628	102.8233419	23.03355262	4.387563631	18.96704966	72.87805919	0.784303759	10.2599782	2.069982092	89.89388381	53.58331714	5.586462012	11.2259045	13.97264067	16.32875562
TCGA-UF-A71B-01A	49.47	0	low	0.940538965	1.891692728	10.1202742	0.194464465	9.314445629	9.599561925	223.4502576	11.28669934	11.20232888	177.9787565	3.589126103	79.56665627	24.61571036	2.159754426	14.82757745	94.41381842	1.438977994	14.50217119	2.919006413	85.98170717	103.1008989	6.104322285	17.05617837	26.69759801	27.76711948
TCGA-QK-A6IF-01A	23.13	0	low	5.976377115	7.890106483	11.83246657	3.393849152	8.290430189	7.076309384	156.9479502	51.05694308	14.12035464	200.9166892	13.51099069	53.01526285	24.70396054	7.365756072	57.74291846	83.59824153	1.006240602	14.87745574	4.283601465	67.68692077	77.41600293	8.496620391	10.0297674	26.86698616	13.48682226
TCGA-IQ-A61I-01A	0.07	1	high	2.109785996	3.670922319	15.90159225	0.42303891	3.821782	4.159388162	222.5414819	28.18666811	21.98171664	168.640708	4.787210446	51.04847421	22.31381851	5.366630446	8.447962052	85.68130606	0.643014147	8.789264539	3.201609176	251.9997788	81.35090386	4.34895178	8.576848768	29.76191334	18.63211189
TCGA-UF-A7JA-01A	74.41	0	low	0.192267872	4.072939704	40.70377903	0.399868662	5.586779803	6.375792452	133.7316091	12.61340719	11.46627739	166.917127	16.56069637	65.65390042	27.56466413	3.155010601	13.21642281	120.306365	2.17436636	14.5525369	5.168045271	64.93481353	79.9327786	7.6701198	15.89343326	32.5739844	13.76729031
TCGA-CN-A49B-01A	29.7	0	high	3.865269541	3.125402039	11.7611355	0.445564595	8.278816108	3.072541228	255.2069081	8.305634325	18.63262168	215.5093402	7.208599595	57.95080913	40.653442	2.915266918	10.85167214	101.9412862	0.4879165	14.45284763	4.874058301	97.20016321	121.0520837	7.13486462	15.56729068	16.3474405	25.15149976
TCGA-CV-A460-01A	60.38	1	low	3.76357302	4.603279211	8.032805848	1.010022343	4.830419597	4.714879267	240.8576952	23.49127388	15.88997944	212.4748417	6.891422086	67.73834086	20.1745371	4.485363207	30.64357571	85.8936774	0.715311076	15.95592241	7.007663532	122.7111046	114.0441529	7.983442283	11.98661084	36.81446463	29.36638048
TCGA-CN-6988-01A	10.45	0	low	0.059846428	4.505866132	0.662170436	0.042745717	15.55183059	1.387383076	124.8840983	9.261976817	8.181761937	171.6209311	4.862893737	45.80423088	19.76653888	10.9221204	13.91320893	106.059391	1.58539345	6.689841752	2.259129535	52.94193098	96.56418161	3.337895386	17.77981899	13.84119111	12.18935315
TCGA-CV-A6JT-01A	27.99	0	low	1.234286996	2.41008329	37.60980809	0.256162396	5.925910983	0.739837603	242.6391143	3.766107269	12.96582783	214.2758068	5.670319555	46.44619978	16.29288327	1.737355769	16.56718065	73.89090969	0.582075261	7.15070212	1.773607615	121.7029927	125.6502913	2.023620706	12.17364374	19.5353873	45.27601121
TCGA-CQ-7069-01A	41.85	0	low	0.493353796	1.57893492	16.17506713	0.152007617	10.5359556	1.544883146	137.9790195	5.989721793	11.84615812	205.4942718	5.080765369	22.75379615	42.50699165	8.831013677	11.04630988	115.1114065	1.199751723	14.63980267	0.376005007	57.30597019	65.29015446	10.88973133	15.10447772	14.72399272	23.05960243
TCGA-CQ-7072-01A	77.5	0	low	0.593856886	1.555857014	7.675851623	0.230670217	11.01668312	2.195062634	131.0712851	7.373552867	10.14869934	152.8001119	3.85590921	35.70206905	28.17484956	5.820053291	46.66655638	98.02450796	2.081919646	10.3823706	2.473375307	62.29852567	90.30012076	11.78857713	16.87185374	21.06999221	25.7107328
TCGA-CV-A6JU-01A	3.61	0	low	0.717314829	2.456252544	2.678807702	0.12423037	4.804440333	3.377469455	349.5413535	11.82710326	8.100815653	146.1360031	3.910461752	45.44755493	10.83532651	1.096273549	9.80826455	117.9827759	1.074460824	18.75135242	8.89895298	102.1938034	71.5052922	2.309108348	18.69727103	8.776167557	29.94392915
TCGA-CN-5367-01A	11.56	1	high	0.264578455	2.611500142	17.22613962	0.268881343	4.959459354	3.130274523	109.2731828	10.47875687	17.26897076	186.5712511	1.925925865	39.71129967	41.66341388	2.356926841	17.1399449	95.2182754	1.336755717	10.49832649	4.160472499	88.16755056	109.6170841	4.585941673	16.36664563	14.12471473	10.97692095
TCGA-P3-A6T8-01A	13.14	0	high	0.644462846	1.372734949	11.32366033	0.219209536	6.689593213	1.665804856	200.1471202	12.76125915	16.49501224	192.0716873	5.263285753	59.94294898	21.44529731	3.365070731	11.24128828	104.0893563	1.382505567	10.61493313	2.741910813	109.434039	83.62930749	6.606496818	16.41276167	13.17946492	15.72634132
TCGA-BA-6870-01A	14.82	1	high	1.069194453	1.44601583	51.06226746	0.483423462	4.574748114	1.87253356	253.217996	17.0209017	14.62186757	258.9026958	3.421748948	45.43942328	24.15628648	2.546332217	15.26395213	187.9714116	1.448137681	12.20515052	1.357877678	107.9834627	126.129294	4.483376383	12.42845202	25.76543161	26.00237767
TCGA-CN-A6V7-01A	19.51	0	low	0.713266099	4.773835097	9.893975453	0.517658239	5.672905514	3.389784975	161.3768271	13.1611827	12.90137235	184.7320103	5.651719426	54.7874891	27.85266141	1.457538287	10.35082876	75.37503595	0.539164084	7.108085214	2.309383692	77.7040462	83.50535409	3.449969952	17.2790792	28.12813622	10.84511145
TCGA-BA-7269-01A	41.82	0	high	0.25148128	1.325940933	24.61308231	0.083193444	2.278265791	3.080563735	270.3182675	3.996465085	13.04114208	96.45393823	0.76397548	93.99019435	9.950482747	1.49984409	27.33812954	103.3837142	1.161787425	24.54791982	3.406774342	104.7029672	92.08264198	2.907856598	13.1913867	24.79160358	36.6776441
TCGA-CN-5366-01A	11.83	1	high	0.641021864	1.819091436	11.41742272	0.171237476	4.13508377	2.281427847	310.1483934	7.31807225	10.18877862	115.1550028	4.369013927	54.75914674	38.77135137	3.589996634	17.25234258	112.4628673	0.805494828	9.915195669	1.973832684	61.12585431	96.77748257	4.033958608	13.70327815	7.293750246	17.99233181
TCGA-IQ-A61J-01A	33.54	0	high	1.101865428	1.958796132	41.24784573	0.420201498	4.960591843	2.923567538	97.82786169	8.27530837	19.43985889	187.9766637	4.606697035	38.48841242	30.1990468	2.900192811	15.89287203	97.27551127	1.147222959	9.965820019	2.467943908	97.94484421	127.0750975	7.099533738	15.74796809	31.43360581	13.18589759
TCGA-CN-4736-01A	12.98	1	high	3.283640392	2.613683884	26.42033108	0.385948695	7.330741759	5.257784307	211.4991627	13.67935622	18.24506263	211.0633324	4.464660338	61.72324961	39.44599523	3.902543223	12.989997	119.5416922	1.309832348	9.826978816	4.92576782	97.46320533	115.332633	8.177935012	17.71568103	15.92006073	26.27994524
TCGA-CN-5356-01A	46.29	0	low	0.386520022	6.623573089	4.462314861	0.210241385	10.45765849	2.262907396	126.6664973	15.8720596	8.065674502	194.6613753	1.926908624	48.30321896	30.89677425	4.88993685	9.119563949	113.7179292	0.633953714	8.174980195	1.841556011	66.13257301	48.70176954	4.115015524	9.321103441	12.09526504	6.993992171
TCGA-CV-7177-01A	21.78	1	high	0.187433318	2.816026599	23.74463028	0.112612936	8.324841528	2.787226205	263.5822989	9.284427582	12.02514097	189.0769162	0.565682454	38.83285867	34.55339075	2.007571965	18.56605903	121.3249562	1.586830547	6.26653788	1.505157118	89.30204758	120.2251457	2.627143824	29.00696303	10.34469162	15.68130084
TCGA-BA-5559-01A	68.43	1	low	4.111490179	8.345017924	15.50552947	0.981568462	18.88046363	5.769079268	240.528645	20.83454741	10.87877632	164.9563798	5.91072926	88.52142444	48.30763783	6.388536669	26.8009596	80.25904464	0.787860388	7.07682613	9.222714951	69.89201109	74.3558378	7.406193765	9.37436481	18.58174775	15.10331936
TCGA-UF-A7JF-01A	55.39	0	low	0.631520441	2.684179418	17.10784244	0.140706211	6.332906378	3.308861526	282.8615392	9.921558203	11.51358174	313.7854831	7.228566587	35.65930453	13.31242906	2.352790904	19.1700913	82.11625297	0.937882211	7.57405172	4.047923394	116.9587287	185.7878823	2.951398486	22.73561984	25.5363532	31.13799955
TCGA-UF-A7JD-01A	24.28	1	high	0.564385013	2.081416473	4.345319135	0.171941239	10.2775055	2.390430408	403.5072836	8.642035481	12.69892092	181.3301156	2.534884861	64.65250935	27.00288602	3.363763562	29.5644878	65.71610344	2.513190569	11.13003195	3.767211134	87.97950272	59.06294238	6.732268143	22.57978944	17.20112099	20.28928652
TCGA-HD-A6I0-01A	6.9	0	low	0.718239343	2.774690706	5.145137457	0.139195986	2.026746615	1.94167766	106.9720674	5.085514336	6.870695356	158.5036181	1.836062717	94.41210129	9.106569472	0.717810505	2.662432593	75.06909349	0.74529756	15.13755747	1.525241741	93.34453274	71.0207904	1.643152805	12.24737284	11.44569106	24.75659682
TCGA-CV-7407-01A	35.51	1	high	1.698771211	2.52810922	17.3691901	0.174090619	5.502765855	2.770111118	656.6687341	7.79729616	17.53717931	226.7246422	2.305151221	46.21793749	33.91249986	1.365962065	15.55667777	65.97625179	0.963074182	9.905429181	4.734499253	140.6371454	83.71692727	5.536633321	13.05160413	14.25209999	14.84206566
TCGA-UF-A71E-01A	49.41	1	high	0.116201863	2.739303493	17.80524749	0.151211925	5.919945955	4.647402634	241.0097664	6.819388842	13.19864201	236.9120826	4.696992467	49.07437286	14.63552808	1.954086517	8.408107712	50.6613692	0.851696195	9.864734263	0.895071925	107.1501508	162.2587336	5.916341266	13.33105947	23.22481443	11.77873852
TCGA-BA-5558-01A	65.54	0	low	1.789535145	1.449174066	15.87057647	0.278896346	9.120579452	1.858921935	136.3921025	13.10424399	12.11333507	199.6618871	2.752874684	63.52794162	31.99762058	4.350156133	5.325981816	93.25358147	0.915340272	9.059464962	1.702093026	79.5078121	62.87309908	5.410021205	15.60487504	10.83509297	23.45957473
TCGA-CV-7250-01A	95.27	1	low	0.680842199	1.942307187	1.293631321	0.099171632	8.346002248	2.969795375	165.560119	9.551392762	14.53732247	305.0000525	3.403322605	66.17026063	26.62501185	8.801162288	33.14353615	88.2297889	1.147219624	8.409111927	1.610018649	76.90921627	85.18444119	4.319446802	16.30706063	16.93480271	18.20784075
TCGA-CV-7438-01A	6.37	1	low	1.525634966	1.435597065	11.88392994	0.238672161	8.95885859	4.267592686	274.928097	9.874277556	12.07250289	235.7700536	3.727835528	75.0439977	34.17687142	7.55647286	41.98489565	139.6067193	0.985965398	8.985188406	2.803094752	66.62469252	63.7592612	5.873870695	12.67675522	16.9029421	22.778404
TCGA-KU-A6H7-01A	19.25	0	low	1.527958639	5.54758252	11.54877984	0.437733363	4.806714001	3.874366695	349.3833044	15.49022075	14.5428191	202.9141951	8.017839584	72.86944164	27.95777571	3.479638744	13.44959375	57.82582626	0.450513048	14.77700292	6.116796935	97.91900452	96.12551946	4.76961526	8.721339487	36.61286045	19.07657839
TCGA-CN-A497-01A	34.99	0	low	1.618713705	3.732923182	2.633715709	0.345900279	25.99883541	11.35653225	282.1806696	10.48926197	17.48732809	124.0328116	8.946355854	32.74983894	26.73590102	2.893027119	43.19766117	89.32597611	0.862857265	11.10299756	4.350807119	91.35937491	85.37397728	6.208350607	11.97368408	20.4234498	24.21851446
TCGA-P3-A6T5-01A	28.98	1	high	0.616998642	2.443107398	31.6493509	0.237384928	3.394849372	2.03633551	607.5743179	10.52274475	11.80273565	252.4040117	11.15181788	62.20465276	17.35986732	2.633512541	12.45363796	77.73039784	0.402355677	10.37970991	1.272378736	98.92465732	162.9189582	7.05035569	13.36314662	21.24565957	33.66022818
TCGA-P3-A6T4-01A	2.04	1	high	0.321954113	2.537119823	20.53542612	0.17706759	6.22609139	2.481964771	184.8805832	14.1185435	10.40782541	268.5619817	4.922927372	45.48704804	39.3639814	1.70746283	5.286827968	101.7292745	2.72014566	12.05748751	1.220886923	140.7475568	134.3749195	4.626664976	28.27073345	14.15280473	8.249936133
TCGA-CV-A6K2-01A	10.41	1	high	0.654663258	2.207263059	14.50898242	0.133873854	3.75033219	4.035888617	244.1441575	8.159376491	17.99500701	179.6915639	4.304532117	69.47916493	36.07658905	5.155629143	14.07165889	103.9927275	1.599839744	14.31320357	2.184991257	145.7419357	110.7675938	6.045374595	19.36497085	36.6502805	18.25391889
TCGA-CR-7374-01A	0.99	0	low	2.122637146	4.826451758	7.206476665	1.021771361	15.63831258	6.13859835	278.6834396	16.27356724	15.05969551	179.9641797	3.017309421	34.97164687	24.83115982	4.843796697	34.55423276	119.5584544	1.482071911	11.82696435	5.420512226	53.14345549	60.95797856	7.062777364	13.78946079	12.22484381	15.45718568
TCGA-QK-A652-01A	21.19	0	low	1.834636742	2.480691003	21.04652555	0.575592844	15.22507222	1.732678215	183.6567492	10.75993963	11.55808508	225.8874622	7.050822106	49.6899859	31.94427958	3.681635062	17.5610239	125.5020903	1.368469869	11.50363747	2.279476735	77.39055254	128.7380337	5.464285828	19.21040691	15.55633519	25.20623153
TCGA-F7-A50G-01A	20.24	0	low	1.229506571	2.659311133	49.62529453	0.375344052	7.765748353	2.033195789	156.8891139	12.37161078	9.697752996	163.9270492	11.19536106	35.87965182	22.1648752	5.559539009	11.45437556	83.78079756	1.134429976	7.188701555	2.605062509	59.20643809	87.74501373	6.388167523	15.03044328	23.41360853	28.45881904
TCGA-CR-7392-01A	46.81	0	high	4.330761069	2.068111136	18.89671281	0.827742743	9.459886795	2.984083321	240.8569558	17.620104	14.51245369	173.6020166	1.99459107	89.33868817	55.30932557	4.071271912	16.99069928	143.1788124	1.602561407	7.612600188	5.889484475	70.67969966	64.70578921	5.387748052	15.35595321	14.83982311	17.73015201
TCGA-QK-A6V9-01A	27.37	0	low	2.256964644	5.992953977	15.10858115	0.662268438	10.49914739	2.982729095	136.4657721	16.22029889	18.41472914	181.8434294	7.088701526	68.94939395	34.19828749	8.41769203	38.0117353	116.3327846	1.276436083	8.736573689	3.098603413	66.40892831	88.14205163	4.004398288	15.09558057	27.03987279	11.92126758
TCGA-CV-7252-01A	4.96	1	high	0.712197602	1.228763123	19.31933072	0.1570698	7.707844921	2.880476487	182.9468745	9.675164176	14.61231634	182.546577	1.729182203	94.85550099	70.41933233	3.359625672	10.37036175	116.957186	1.352043316	13.35673411	0.977239635	99.09449653	48.57238389	6.657405468	16.62863175	22.52197178	12.77284741
TCGA-CQ-7071-01A	43.07	0	low	1.594400478	2.193251177	14.27550347	0.259486301	6.971111666	2.628968318	76.61771252	11.62546305	13.07120652	236.7989534	4.264446714	67.24436345	23.73272725	3.9245649	6.246619999	102.7589	1.56758793	9.782140044	1.806647047	83.85380289	94.06925002	5.840939527	16.8862023	36.41033393	8.222816612
TCGA-D6-A4ZB-01A	12.35	0	low	0.490260798	3.729573799	37.84053088	0.328543823	3.78018107	3.632829731	263.443721	19.81722565	15.05147438	173.6200743	11.35680804	43.682985	18.64039807	2.98752734	10.86841621	82.80469866	1.229807535	11.1895251	1.376117165	112.0447866	63.01039061	3.484793995	16.65132087	32.6153118	20.52587155
TCGA-CN-4725-01A	38.01	0	high	0.535768107	1.394214701	18.00937517	0.102442027	5.6174923	1.463787325	157.8653957	9.401257799	11.27503198	141.6321637	3.008759759	23.08089303	31.38901971	2.581577434	5.411969923	138.1045303	1.659633916	7.203668524	0.809081725	54.25832659	76.47465266	5.508764139	16.88113478	27.88226846	14.44166485
TCGA-BB-4217-01A	6.14	0	low	2.991011898	2.342188067	10.57925701	1.620352963	8.353993709	3.046664339	140.3290409	39.40291344	11.56537734	159.3000327	4.942155382	74.56552082	35.54183489	8.353470002	9.60656094	104.3602819	1.652222376	10.55971639	4.527757084	76.56615266	92.64475441	8.280518561	19.87379798	10.22297436	29.83250722
TCGA-QK-AA3J-01A	15.31	0	low	0.59610806	5.532780634	1.714945326	0.222104905	15.22671156	8.425849905	231.9857854	8.447429727	9.95681274	173.9060991	7.712477224	44.6239587	11.63797988	5.02568095	26.80039018	102.7441042	0.987118638	11.31125973	13.14358471	53.4812653	153.8902745	10.49437171	16.83556799	13.25892851	18.09422274
TCGA-CV-6936-01A	5.45	1	high	0.581556995	2.62561895	14.03599177	0.157697753	6.665964387	2.628578275	136.4742048	10.81955987	16.18863124	141.9749247	3.095656673	58.12525821	34.88268244	2.099837419	11.57450704	162.8558553	1.068081381	12.00746274	3.571464965	71.64412182	87.43325791	4.368069747	13.50773559	20.97371783	13.0336907
TCGA-MT-A67A-01A	30.03	0	low	0.197281004	3.570305247	12.46528253	0.031911811	4.295313972	2.634748217	62.35691806	5.934346312	12.66203337	201.830009	9.048562204	37.44122176	12.13755173	1.612482163	3.724691212	95.26253879	0.692824579	8.524081177	0.935140241	86.44795521	88.62625664	2.257043008	14.9018814	19.64667578	13.09467984
TCGA-CV-6436-01A	62.39	0	low	0.642091451	0.924599391	6.473255706	0.07206857	2.88756264	2.044185248	42.28649198	8.95788719	9.57295249	140.9311727	3.839297639	45.37938305	13.14020376	2.026958638	3.83303352	67.77035186	0.812885577	7.322922899	3.505581374	96.78406404	101.2306199	1.129613709	13.68473251	16.72213012	27.38406244
TCGA-IQ-7631-01A	38.5	0	high	0.006653243	3.402926636	3.418156072	0.02875035	2.726986953	5.856149729	103.5497802	5.379671972	13.79139199	129.8754007	4.734076205	31.82677786	33.80607006	2.493476479	20.46412934	48.73682723	0.432675332	5.028760733	1.860702229	84.3893372	113.2464049	2.574465674	13.97055594	9.729935181	22.69130068
TCGA-CX-A4AQ-01A	51.08	0	low	1.9587562	5.053808669	5.376039993	1.369120165	6.437771988	3.779183657	454.1257548	70.13441751	15.56991096	168.4689661	8.976393997	76.57376467	22.17079953	4.635667101	36.30444643	64.28977711	0.63963944	13.14234312	4.29944108	132.6336925	122.9283641	4.950500726	6.975888196	32.25342553	47.69928027
TCGA-BA-A4IH-01A	20.43	0	low	1.490715676	4.308355914	6.415195331	0.524391237	14.85398118	4.206344399	278.1425775	16.14552269	17.09239355	201.1288971	3.842489314	104.6805072	22.33634659	11.43482687	64.21885864	87.71167505	1.627782934	14.11163396	2.929263589	64.0040817	109.6223293	5.41641478	11.56733424	57.2726222	15.86962017
TCGA-CV-5971-01A	23.03	0	high	2.033770295	1.88100831	9.992410144	0.432763946	5.890780181	2.079470209	220.860548	11.96001699	17.8619617	283.0085555	1.544598707	49.52117753	37.12678697	3.507312592	11.37499683	68.77386839	1.710851111	6.864420084	4.40343654	81.98039325	65.81382867	8.300025286	17.09249168	6.244967227	33.27295092
TCGA-BB-4224-01A	9.13	0	low	0.148944406	2.032335537	80.67215261	0.236971589	7.773855844	10.8464495	70.82510106	6.059639687	14.37449505	192.3652824	8.607146713	49.67179161	21.856186	3.185998689	16.95749626	49.76207758	2.91644273	14.6274659	2.365159757	81.59517319	187.4092702	5.687554671	20.36292048	93.66324719	21.80549167
TCGA-QK-A8Z7-01A	12.88	0	low	0.389576013	3.537656112	2.762186637	0.278535567	11.15757545	3.976639972	188.8476058	10.50009819	6.783996763	151.8467857	7.732159143	43.70680597	13.94368941	5.589465415	73.5970079	87.56462326	2.367369111	14.50699996	1.344358402	63.99704151	87.89831936	6.521749932	25.0151027	14.72806816	19.33643709
TCGA-BB-8601-01A	20.5	0	high	0.136976772	2.065587331	11.12223358	0.078645565	4.610835269	2.686918037	353.5445756	5.16556782	12.12119898	188.9878454	4.45286116	26.35708829	17.58832452	2.898339094	25.31166445	60.19313516	0.790066575	16.87074729	0.199781397	83.79740209	164.5902481	5.128632651	12.352821	26.26211362	18.59878478
TCGA-CN-5359-01A	12.39	1	low	3.147993601	2.658879197	14.54074496	0.869559787	18.09754395	4.522104511	364.2823097	19.05637801	14.53499863	166.0829413	3.957833587	46.5236784	45.06242864	3.558685264	11.04716265	104.7091249	0.983263812	6.659510268	5.290731318	86.02363611	70.96758062	5.823700483	14.65622135	9.479028238	14.15878131
TCGA-CV-7430-01A	16.26	1	high	0.08370905	1.727086345	11.88422738	0.063713459	9.7089482	1.289866725	164.5853932	8.071937895	12.96982199	146.4472697	1.200860584	20.56665662	10.2720257	5.730596941	3.675352695	125.1565621	1.448330057	9.651932878	0.486071298	106.5870249	170.3630301	7.130843814	21.06459111	21.16529186	9.975238704
TCGA-CV-7183-01A	130.78	0	low	0.086886955	1.386719897	24.7762767	0.021004787	7.773569572	2.99554687	90.27179243	10.75003107	8.715822666	164.8676019	0.888870911	50.71079796	19.97945153	4.714331791	4.834224152	100.7923197	1.227946437	5.279525852	1.10884475	73.90404876	64.21030448	4.66539911	14.26468177	19.10405828	12.08855898
TCGA-UF-A7JC-01A	17.94	1	low	0.145022194	2.328151838	11.43712875	0.048832026	6.739615818	1.16258277	143.3107584	8.013650157	7.863975309	193.3030749	5.979072152	53.93095105	16.34649993	2.021675901	3.334125988	85.9206213	1.873707842	10.0450629	0.363353738	46.54256966	79.97100837	3.591647208	17.40759208	15.05391374	10.71147905
TCGA-CV-6940-01A	26.41	1	low	0.530247866	1.975529517	10.58848842	0.197621007	4.913004099	2.481496155	195.2117029	6.531734893	11.18728294	285.0133988	2.166145226	43.41488056	18.25233308	4.374432667	24.4589838	105.7991436	0.731989097	10.28221422	1.089162059	62.73906537	99.59043632	4.672595856	13.53976859	15.26734035	20.82965748
TCGA-CV-7254-01A	47.93	1	high	2.278746207	1.591093954	12.00106054	0.612662391	6.777187968	2.292550106	385.2993181	20.58457526	18.14818517	186.5315226	1.227412702	54.3222224	46.985602	5.771174972	27.15960201	72.57999	1.513335163	11.03096041	8.311856979	104.5884892	88.32678756	7.278046196	14.54147129	11.91012588	19.0864864
TCGA-CV-5442-01A	76.45	0	low	0.162691896	4.373936315	11.33843552	0.045651489	12.06073258	1.773187325	53.48970265	10.41219813	8.364613289	181.7523751	13.93814839	35.99272193	21.10186811	1.303825888	9.519007222	130.9625405	0.611191432	9.611960212	0.359885359	55.55286464	62.00817137	4.788565551	11.37244115	13.72019535	12.15712509
TCGA-4P-AA8J-01A	3.35	0	high	1.053227827	2.318197841	17.86776168	0.391782218	4.754873924	4.005939002	230.8029704	9.193099765	16.98780738	208.753505	5.650429528	125.90705	27.22341747	2.71542064	12.18534271	84.09142058	1.116224215	14.02615211	4.921761329	151.1077763	49.77825471	3.312374469	15.46835038	10.28455078	24.60226132
TCGA-D6-6824-01A	2.53	0	high	1.846075391	3.626324946	9.537714911	0.332885357	11.05611276	4.425527753	199.9283249	19.09136221	23.11318401	170.0291117	0.833567946	56.68561552	51.60837285	5.996305431	31.98598159	101.887108	1.137844522	9.283806126	6.15702318	93.28463985	109.7349836	5.787424067	15.37724964	12.65617979	11.44156586
TCGA-F7-A61V-01A	24.93	0	low	0.54075652	2.310599219	13.08530538	0.117312894	12.70647676	2.708565909	129.7482073	8.79544835	13.3210973	185.9523827	5.606651748	41.81649177	16.28198059	5.133625064	12.47445672	88.03234009	0.914945661	12.75777209	1.270154417	64.89829143	82.08669746	5.535217388	18.33843506	28.94817679	29.25435976
TCGA-CV-7414-01A	0.46	1	high	0.359897788	4.609204402	13.46383679	0.016392196	4.699923072	2.426022189	238.6518282	6.702365309	10.23484228	145.3508185	1.390876045	71.01201131	41.40513535	3.686454709	47.08965155	118.2781339	0.698793883	8.138088248	6.314550738	57.93844368	107.6622972	3.31159078	9.42164802	22.32141435	21.61196914
TCGA-CV-5439-01A	17.94	1	high	0.834457913	1.768714469	27.41801204	0.145693099	4.422092174	4.873954785	91.51119017	8.008319804	17.17386514	271.2347811	3.79132478	22.19360562	28.86854856	3.036965722	14.50817817	107.2910401	1.077896416	9.424413383	1.312204889	108.2427158	131.0217422	6.983194136	19.52288811	11.96412175	13.90065945
TCGA-CR-5248-01A	54.63	0	low	5.318561129	6.265322145	11.80886946	1.956749831	10.31538926	7.046211047	223.6807978	21.66419858	15.00893949	171.2970923	5.91848066	79.15345781	24.16905146	3.418987298	10.77607458	100.9036839	1.218964626	7.136285976	11.13942917	75.55573204	65.82498414	8.778645852	9.651865651	28.12685914	19.13161299
TCGA-CQ-6223-01A	46.91	0	low	0.711645333	1.337551266	15.04923379	0.183822659	12.12217347	2.864397419	87.44657174	14.11390891	10.87000329	220.2702163	2.349471635	43.47300256	24.70115812	4.499700863	2.159396552	81.4726349	0.978671305	8.099334299	1.122893315	91.05759982	131.2167843	6.502077856	20.83923474	12.90366048	13.12238583
TCGA-CQ-6219-01A	15.74	1	high	1.632239914	2.379717164	11.87393578	0.312072339	13.57059946	4.489824511	192.6030563	13.27344711	18.24125297	145.1200301	1.273688048	61.08694108	42.16246107	3.221219521	20.75854217	113.0123101	1.340940419	10.37074134	5.377691863	141.67086	176.1426389	4.382731151	17.96143344	22.70121687	18.7460873
TCGA-CV-7180-01A	10.74	1	low	0.364032608	1.500137637	13.2594546	0.06839466	5.112292305	1.706466153	123.3227705	8.848919862	8.777210504	162.9818717	2.665902397	41.39567958	23.92580358	2.411880255	5.770486116	118.728596	1.760493579	8.301268699	1.425468185	66.67762994	76.20485655	3.009838417	16.73723464	14.96819677	19.62542732
TCGA-F7-A622-01A	11.79	1	low	0.176573533	1.906117851	22.08156319	0.060317708	3.575891683	1.858836849	143.6121257	6.475983873	7.247311775	191.0051809	7.271377424	70.59185477	22.84161137	2.133469013	3.494803971	86.63268105	1.538702053	13.67904469	0.858818225	71.81527382	116.7786991	2.016915009	14.53289077	30.84638554	40.05482198
TCGA-CR-6470-01A	49.97	0	low	4.676564555	5.820720083	34.98708954	1.303122614	12.28068118	4.13340527	249.0903029	28.05859199	14.40216309	190.137448	2.331598725	81.99355111	35.97663253	7.959131209	37.71539984	102.9228499	0.758140233	8.91226418	6.240221837	84.07907118	84.80603512	7.480909462	9.53425323	32.28132201	14.96185527
TCGA-P3-A6T2-01A	75.49	0	high	0.932551767	1.548869235	7.465665854	0.143921165	8.784659527	4.081095519	119.2507956	8.21488143	20.72462949	265.4717632	7.073508523	48.24806464	35.21556529	4.477061419	9.196223653	101.6982127	1.432115172	12.22061064	0.827251727	92.36992565	87.80931943	4.412272586	15.83410038	7.006169225	10.13853085
TCGA-CN-4728-01A	56.64	0	high	2.318783527	1.928929146	14.67754648	0.729781062	7.874028153	1.5983125	467.1217576	16.40438902	12.69868343	157.0017001	2.873633703	58.57725225	52.50531296	3.503788672	17.43019007	88.62518766	1.405821224	6.628078992	7.386704999	93.35123125	83.48501437	9.863227975	14.79943824	14.27173528	16.75355312
TCGA-QK-A6II-01A	9.33	1	high	0.252840217	1.031277977	7.322102313	0.061743228	2.185126464	2.1549781	180.2034577	3.295352277	16.19038161	183.547279	6.878334929	42.43872707	8.231511613	1.246694818	3.975745319	66.7507003	0.730951538	8.979099179	0.712620956	112.1118854	112.5337951	2.852977903	11.49070114	9.005976994	22.6243157
TCGA-CR-7367-01A	47.31	0	low	0.912201217	1.501440307	17.09999055	0.231193708	12.48238823	3.499235086	141.3489102	14.94750841	10.23496191	201.1708423	2.552662075	49.2380114	28.97170944	8.253737976	19.19290435	123.709304	1.678346579	6.531916812	3.022125762	51.67177602	53.855724	4.095073262	18.69591781	10.93554261	10.81880843
TCGA-CR-7394-01A	44.22	0	low	2.693183171	1.771473871	26.18362841	0.470219284	14.28265901	4.024474747	101.0217825	23.54217402	13.68580813	191.8317186	1.348942007	48.30011332	43.69795212	5.90437338	8.024888304	102.0014743	1.282953596	6.646255204	3.596463957	75.79414199	84.87238396	5.465206806	17.34068935	14.44902604	10.50705708
TCGA-CR-5247-01A	11.76	0	high	0.104973326	1.026347235	5.768357571	0.020618925	9.503920202	2.245913032	163.163509	5.128802103	13.25127052	153.9941208	0.501126491	53.63471805	22.58011217	4.96275446	14.00915388	99.42397066	1.929155102	8.913106456	1.435898576	76.16495778	73.98039683	4.676566727	15.57621481	16.49551574	16.54065295
TCGA-UF-A71A-01A	2.83	1	high	0.083232	2.550085165	9.418629913	0.080256178	3.314606929	2.706334776	337.0551591	7.242565607	16.45533342	189.8511185	3.085288843	82.19348285	21.81844491	4.347274185	18.82316878	80.90102554	0.911538467	9.400677046	1.248154557	121.8074422	76.31206078	6.749504195	12.78256933	9.763747534	13.52078877
TCGA-CV-6939-01A	21.88	1	low	2.077157055	5.59829514	17.0909582	0.394437671	9.618622138	5.267253671	134.332813	13.74593218	18.342588	158.3025251	4.037341506	44.57178691	32.36033482	6.001704827	40.17552027	95.83455132	1.469617833	10.65208539	4.378654	70.82201444	118.6183605	7.463702223	18.06984094	42.18707704	16.17720808
TCGA-BA-6872-01A	12.61	1	high	0.757251988	1.135042817	21.34239901	0.184642636	3.241770477	1.04093147	528.2404384	8.546936736	10.2613895	198.9843464	5.341291715	46.9233521	15.3700556	3.579042916	13.11450979	112.2568723	0.999082494	7.950966412	1.105725795	74.15900687	72.22443826	2.078423944	10.90429631	13.53777316	23.68539224
TCGA-CR-7371-01A	3.09	1	high	2.135018557	1.816308386	7.533938803	0.602832383	12.29288077	4.731648334	209.0011245	12.81316492	13.58485563	146.7079454	1.027765314	59.58690997	34.54753411	5.174666128	17.28779722	105.431482	1.502344136	10.09921258	4.140120295	65.44699867	78.38310508	6.54380082	17.07871144	11.75046393	15.00864597
TCGA-CQ-6225-01A	13.24	1	high	0.022237481	0.980622344	13.98153305	0.048046896	4.793616455	1.84522673	235.7868417	5.143144665	8.482446201	226.8338478	3.602948625	64.52431356	21.49424243	3.025033812	5.521425631	82.80955188	1.509373107	12.07060336	1.865736582	74.7548433	91.97939592	2.533312416	20.42377043	14.06049334	24.43695889
TCGA-CN-A499-01A	23.55	0	low	4.033784968	4.76816201	12.17542093	0.54613384	7.928527276	3.239019257	98.00270062	11.2499068	11.24991638	179.2336164	8.825972913	71.12838218	25.12852736	5.511223128	10.5437995	119.4417138	1.18261763	9.796288509	3.359783493	56.53512425	119.2054386	5.827586625	15.84379831	25.62081	9.251797665
TCGA-CR-7373-01A	29.2	0	high	4.436989481	1.210041252	10.52775712	0.316497989	7.059998044	2.376006048	146.8348879	14.51478217	13.42193582	214.8989898	2.459351709	81.98477674	35.12786023	6.394730435	5.344356404	123.2775711	1.985474904	9.297968531	2.922336365	81.40531089	94.46177473	6.158921693	21.53328258	11.13610788	8.642375222
TCGA-D6-A6EN-01A	22.57	0	low	2.839273728	5.244992432	5.766168213	0.289302669	4.559194543	4.045257762	174.186187	7.872342877	11.61341578	233.0882551	5.414856612	78.6353656	18.70382793	2.948839673	10.70937498	83.49178565	0.876556145	14.93235648	6.729282268	113.7413515	105.7785161	2.114186343	15.86026398	17.63689875	27.83046299
TCGA-CQ-6229-01A	38.73	0	low	0.984772436	2.000546065	21.83035797	0.278618813	5.960486329	3.176848775	132.4267575	12.14303194	8.257995072	161.2107667	3.454941936	54.25256649	28.69374723	4.266539218	10.31515952	121.8837356	1.368999168	10.30024607	1.707555207	80.11935619	112.5698723	5.268495949	17.30895378	13.43159656	20.27173137
TCGA-CR-7385-01A	32.75	0	low	2.449527759	7.665803083	9.629013025	1.014162901	8.500354042	5.037031389	130.7002166	17.32750772	12.69021563	193.3453706	5.317619791	69.88543615	20.32213003	5.179383278	26.33170924	95.18454913	0.861948315	8.871054743	5.327451739	87.64767839	88.75710452	4.517901529	13.21809994	25.96150864	12.02428962
TCGA-CR-6487-01A	7.69	0	low	7.66836432	8.549703086	12.80156825	1.903887769	15.04031842	4.194820508	178.4272916	23.76892862	12.23991601	330.0540128	6.644510875	87.82932888	54.37547922	4.089993429	37.84207132	91.00949127	0.989532051	6.741435282	10.22264374	80.20084291	70.81826613	4.138998996	9.967349171	18.80602215	12.56659517
TCGA-CV-7446-01A	35.91	1	high	1.13546728	3.037992841	38.35335786	0.232621834	19.4049729	4.122069941	108.0167456	9.556470485	17.40930959	179.8644536	10.68625274	34.46888724	18.58813147	2.760566707	14.36408585	114.7120545	3.373414681	9.145016942	3.316177551	44.88879294	116.4675402	13.17855098	30.57218745	2.282683257	7.375713885
TCGA-MT-A51X-01A	7.95	0	high	0.448309924	1.466137241	25.8341575	0.086613748	9.98100228	3.602220971	235.8057522	8.12144908	14.59216691	187.5031868	4.777888926	40.08136672	21.14850304	3.980827001	13.41560956	134.1664464	1.580088999	14.30996876	1.637336159	84.5591045	97.80578892	7.816765472	28.38517961	22.87835182	34.17159701
TCGA-CN-4741-01A	73.55	0	low	0.62454657	3.950698755	13.80126391	0.566186867	7.984499838	3.997247018	96.3501596	10.09445976	12.7127457	219.5620344	4.738773632	40.70914343	31.902481	3.215989172	9.84301732	101.8312997	0.859319813	7.632641881	1.735779516	66.96749116	103.4854053	5.848727092	13.38589297	21.93163051	11.87237452
TCGA-MT-A51W-01A	14.36	0	low	0.568837744	1.488911934	17.19306786	0.137940073	5.383637677	2.27406915	98.51160627	10.20576853	11.07285225	211.0060173	4.105655668	51.94620411	14.93656714	2.011196141	4.56517942	108.9761681	1.162965846	10.79552788	0.991998757	83.15836397	109.6850799	4.387206471	16.23158845	24.2538404	16.10343827
TCGA-CN-5364-01A	16.2	1	low	0.399494401	1.833452762	12.72357599	0.154695902	8.499610299	4.431111931	189.976203	9.104502083	11.96538691	206.4957293	1.271416496	88.37699686	25.57649165	2.619107785	4.984428352	107.2220085	0.910618891	9.132973742	5.269787309	65.22643654	77.38449268	5.015261393	15.2561171	10.51949539	34.41452858
TCGA-WA-A7GZ-01A	20.53	1	high	0.308867724	1.82368352	12.33722002	0.126611454	6.382268029	3.068696229	103.9959908	6.158002394	8.629350943	125.321613	5.929030502	82.08684085	26.61991067	4.444128029	10.9424745	135.6640157	1.524730934	9.263295288	0.55380315	47.48008661	90.20120935	5.763846291	20.64215137	15.01042222	10.80454464
TCGA-D6-8568-01A	24.93	0	low	1.579295685	1.805545013	7.523193446	0.391401149	8.487930097	1.844828201	144.733179	10.40798122	15.66505792	193.4986218	5.073231264	43.90669655	20.97058833	2.297225754	11.26484934	82.61889089	2.192188132	11.9763552	1.567556675	57.07216866	66.51097234	5.121338916	26.9890193	22.21171544	14.6905715
TCGA-CV-7245-01A	26.18	0	low	0.527778316	1.193320739	9.315052501	0.082021879	10.35019356	1.231412541	166.8850864	10.8831706	6.356169138	341.840738	1.58571969	35.31589894	27.52565018	2.602182757	10.21467792	107.2451092	1.607616338	6.686701117	1.028189657	54.61285052	92.34785036	4.40869529	21.6642971	10.61053328	13.22554511
TCGA-D6-A6EP-01A	13.93	0	low	0.245911549	4.438531836	16.09617874	0.379976501	4.24230359	2.081250567	176.9421016	7.320615014	8.817885762	85.50113659	5.749558046	113.2838347	17.84573905	1.420102762	29.04784465	26.24197212	1.30792147	14.47974576	3.147271195	136.3257313	42.84737075	2.153512995	12.67483471	10.68076538	74.7243058
TCGA-CV-7423-01A	100.49	1	low	0.46363875	1.133662091	21.34071654	0.052665952	9.498947865	1.239471526	69.20228674	12.1666846	13.5461971	199.314592	2.172127741	44.17187298	17.77762479	0.292300374	9.166506219	140.4415216	1.341918028	8.715532811	0.688440576	62.27710001	61.50020453	8.515174545	20.69082562	17.86326237	15.80863546
TCGA-CR-5249-01A	37.84	0	low	3.433764874	4.517488582	24.09896159	1.688011838	14.21339671	3.885667847	161.6320007	18.28490922	15.13220064	176.2072342	3.998187433	64.2141857	40.95980535	8.126338386	26.3885212	97.80656777	0.783645697	7.596865808	5.244330344	81.19847422	80.71885754	9.248234181	11.04515003	21.44163857	16.11615058
TCGA-BA-6869-01A	21.16	0	low	0.479578433	4.014951694	1.524069208	0.146256483	7.686303151	4.924978382	192.542006	11.59745591	13.01666649	326.41282	3.983078884	44.45059088	17.19461264	4.906110245	25.87312683	97.75443033	1.166076527	8.915270855	1.064847774	99.33112967	144.7669007	3.04575183	19.0104684	25.41225794	26.19209423
TCGA-CR-6474-01A	18.53	1	high	2.251783859	1.267208647	13.87567228	0.349849494	6.322045669	2.60804874	478.8510981	11.26369119	9.554795347	136.5453164	0.909601098	65.291138	43.20632546	2.740830529	21.30582284	118.0957019	1.403648293	6.153542231	3.823312401	54.26384466	46.6496607	7.795130423	14.6988359	10.64352106	18.24031199
TCGA-CN-4740-01A	27.56	1	high	1.319176877	3.95839389	11.26030224	0.267897043	7.534483875	3.451442096	345.6594222	20.39583484	15.85001878	194.3459587	1.298107666	50.33378083	47.6547965	3.20756576	8.406968235	89.76905891	1.10642984	7.473394959	6.608135718	95.36815563	52.09249503	4.046977112	13.61723405	20.34999577	14.14599132
TCGA-DQ-5631-01A	18	1	high	0.490782742	2.728479234	3.163424026	0.157038462	4.173585252	2.477362271	344.6217651	11.52106176	15.97069524	197.8930432	1.584468231	89.69348517	72.74484264	4.957980013	12.75175426	210.891002	1.376980997	8.225898792	3.37700404	62.12855147	52.15103458	8.65306094	19.9556603	9.510820789	23.89566206
TCGA-P3-A5QF-01A	10.84	1	low	0.435104341	2.425942524	8.569908256	0.062973077	5.834183939	1.954993908	155.8139443	8.468722292	6.649682992	176.9790913	7.776229068	50.28596455	28.1577568	13.89926424	14.18605423	103.3041165	1.581483892	17.72511376	8.691265988	74.16819144	154.4060336	2.94208059	19.16191501	49.67916249	12.9617178
TCGA-CN-5374-01A	56.9	1	low	1.886749939	13.74188776	8.145940084	0.831425378	8.331827079	5.415350304	114.49505	12.96120823	13.73390462	149.0278336	13.73961355	65.59581754	23.18958499	4.898715069	21.28970451	103.0380585	0.874551564	11.25424456	3.577386084	86.32258784	78.31096584	3.708852815	11.02230746	26.82564044	17.32238318
TCGA-CV-6433-01A	21.06	0	low	2.78381748	6.739370878	14.06939109	0.537478701	9.867063189	6.693350043	268.7521651	25.19283248	13.07385873	176.6024081	7.501284945	71.91584923	58.91746039	8.217953919	28.20789481	49.37668048	1.070781174	11.86755939	9.446917273	93.73868097	121.774228	7.803545936	15.75161214	51.1887492	24.77756271
