# Supplementary material for: Single‐cell transcriptomics reveal the intratumoral landscape of infiltrated T‐cell subpopulations in oral squamous cell carcinoma
Source: Mol Oncol. 2021 Mar 9;15(4):866–86. doi: 10.1002/1878-0261.12910 (PMC8024729; doi:10.1002/1878-0261.12910)
Supplement: Supplementary file 13 — Table S2. List of clinicopathological features of patients’ tissue samples used in immunohistochemistry. [file MOL2-15-866-s009.xlsx]

## Sheet: Sheet1
Variable	No. (%)
	Total	Stage I-II	Stage III-IV
	N=30	N=15 (50.0)	N=15 (50.0)
Age, years old
≤45	14 (46.7)	8 (53.3)	6 (40.0)
>45	16 (53.3)	7 (46.7)	9 (60.0)
Sex
Female	17 (56.7)	8 (53.3)	9 (60.0)
Male	13 (43.3)	7 (46.7)	6 (40.0)
Smoking
Yes	22 (73.3)	10 (66.7)	12 (80.0)
No	8 (26.7)	5 (33.3)	3 (20.0)
Drinking
Yes	21 (70.0)	11 (73.3)	10 (66.7)
No	9 (30.0)	4 (26.7)	5 (33.3)
T classification
1	7 (23.3)	5 (33.3)	2 (13.3)
2	17 (56.7)	10 (66.7)	7 (46.7)
3	3 (10.0)	-	3 (20.0)
4	3 (10.0)	-	3 (20.0)
N classification
0	17 (56.7)	15 (100)	2 (13.3)
1	5 (16.7)	-	5 (33.3)
2	7 (23.3)	-	7 (46.7)
3	1 (3.3)	-	1 (6.7)
M classification
0	27 (90.0)	15 (100)	12 (80.0)
1	3 (10.0)	-	3 (20.0)
* 8th AJCC
